# Supplementary material for: General Audience Engagement With Antismoking Public Health Messages Across Multiple Social Media Sites: Comparative Analysis
Source: JMIR Public Health Surveill. 2021 Feb 19;7(2):e24429. doi: 10.2196/24429 (PMC7935649; doi:10.2196/24429)
Supplement: Multimedia Appendix 3 [file publichealth_v7i2e24429_app3.xlsx]

## Sheet: Sheet 1 - Multimedia Appendix 3
Multimedia Appendix 3. Message impressions, message clicks, website sessions, and website clicks, per message.
Message variants	sm_type	day_experiment	date_sent	day_sent	medium	total_clicks_day_1	total_clicks_day_2	total_clicks_day_3	total_clicks_experiment	total_impressions_day_1	total_impressions_day_2	total_impressions_day_3	total_impressions_experiment	total_sessions_day_1	total_sessions_day_2	total_sessions_day_3	total_sessions_experiment	total_website_clicks_day_1	total_website_clicks_day_2	total_website_clicks_day_3	total_website_clicks_experiment
Even if someone doesn't smoke, they could be breathing in the deadly mix by being around smokers.	I	1	2017-04-19	3	2	1	2	0	3	90	138	48	276	3	2	0	5	0	0	0	0
Even if someone doesn't smoke, they could be breathing in the deadly mix by being around smokers.	F	1	2017-04-19	3	2	3	0	0	3	119	475	NDA	594	3	0	0	3	0	0	0	0
Even if someone doesn't smoke, they could be breathing in the deadly mix by being around smokers.	F	1	2017-04-19	3	1	0	0	0	0	0	0	0	0	1	0	0	1	0	0	0	0
3 out of 4 teen smokers become adult smokers. Teens underestimate how addictive #cigarettes are.	I	1	2017-04-19	3	2	2	2	0	4	438	469	111	1019	8	3	0	11	0	0	0	0
Even if someone doesn't smoke, they could be breathing in the deadly mix by being around smokers.	T	1	2017-04-19	3	2	1	1	0	2	0	1986	0	1986	1	0	0	1	0	0	0	0
Even if someone doesn't smoke, they could be breathing in the deadly mix by being around smokers.	T	1	2017-04-19	3	1	0	0	0	0	19	2	3	37	0	0	0	0	0	0	0	0
3 out of 4 teen smokers become adult smokers. Teens underestimate how addictive #cigarettes are.	F	1	2017-04-19	3	2	0	1	0	1	91	424	NDA	515	4	0	0	4	0	0	0	0
3 out of 4 teen smokers become adult smokers. Teens underestimate how addictive #cigarettes are.	F	1	2017-04-19	3	1	0	0	0	0	0	0	0	0	1	0	0	1	0	0	0	0
#Tobacco use causes 1300 US deaths daily-more than AIDS, alcohol, car accidents, homicides & illegal drugs combined	F	1	2017-04-19	3	2	0	0	0	0	332	163	NDA	496	3	0	0	3	0	0	0	0
#Tobacco use causes 1300 US deaths daily-more than AIDS, alcohol, car accidents, homicides & illegal drugs combined	F	1	2017-04-19	3	1	0	0	0	0	0	0	0	0	1	0	0	1	0	0	0	0
3 out of 4 teen smokers become adult smokers. Teens underestimate how addictive #cigarettes are.	T	1	2017-04-19	3	2	0	3	0	4	0	1953	0	1953	0	3	0	3	0	1	0	1
3 out of 4 teen smokers become adult smokers. Teens underestimate how addictive #cigarettes are.	T	1	2017-04-19	3	1	0	0	0	0	17	2	3	34	0	0	0	0	0	0	0	0
#Tobacco use causes 1300 US deaths daily-more than AIDS, alcohol, car accidents, homicides & illegal drugs combined	I	1	2017-04-19	3	2	1	1	0	2	252	322	382	956	6	0	0	6	0	0	0	0
#Tobacco use causes 1300 US deaths daily-more than AIDS, alcohol, car accidents, homicides & illegal drugs combined	T	1	2017-04-19	3	2	0	4	0	4	0	2431	0	2431	0	2	0	2	0	2	0	2
#Tobacco use causes 1300 US deaths daily-more than AIDS, alcohol, car accidents, homicides & illegal drugs combined	T	1	2017-04-19	3	1	0	0	0	0	51	11	3	78	0	0	0	0	0	0	0	0
#Smoking damages your DNA, which can cause cancer almost anywhere, not just your lungs.	I	2	2017-04-20	4	2	0	0	0	0	528	384	39	952	3	0	2	5	0	0	0	0
#Smoking damages your DNA, which can cause cancer almost anywhere, not just your lungs.	F	2	2017-04-20	4	2	0	1	0	1	570	NDA	NDA	570	3	1	0	4	0	0	0	0
#Smoking damages your DNA, which can cause cancer almost anywhere, not just your lungs.	F	2	2017-04-20	4	1	0	0	0	0	0	0	0	0	1	0	0	1	0	0	0	0
You can never buy back time, so keep it #tobaccofree. #Smoking can shorten your life by 10 years.	I	2	2017-04-20	4	2	3	1	0	4	95	303	47	446	7	0	2	9	0	0	0	0
#Smoking damages your DNA, which can cause cancer almost anywhere, not just your lungs.	T	2	2017-04-20	4	2	1	0	0	1	1219	175	0	1394	0	0	0	0	0	0	0	0
#Smoking damages your DNA, which can cause cancer almost anywhere, not just your lungs.	T	2	2017-04-20	4	1	1	0	0	1	27	3	1	44	0	0	0	0	0	0	0	0
You can never buy back time, so keep it #tobaccofree. #Smoking can shorten your life by 10 years.	F	2	2017-04-20	4	2	0	0	0	0	117	101	26	245	3	0	0	3	0	0	0	0
You can never buy back time, so keep it #tobaccofree. #Smoking can shorten your life by 10 years.	F	2	2017-04-20	4	1	0	0	0	0	0	0	0	1	1	0	0	1	0	0	0	0
Even occasional #smoking can hurt you. On average, every cig reduces your life by 11 minutes.	F	2	2017-04-20	4	2	1	0	0	1	NDA	467	176	650	4	0	0	4	1	0	0	1
Even occasional #smoking can hurt you. On average, every cig reduces your life by 11 minutes.	F	2	2017-04-20	4	1	0	0	0	0	0	0	0	1	1	0	0	1	0	0	0	0
You can never buy back time, so keep it #tobaccofree. #Smoking can shorten your life by 10 years.	T	2	2017-04-20	4	2	0	1	0	1	1225	728	0	1953	0	0	0	0	0	0	0	0
You can never buy back time, so keep it #tobaccofree. #Smoking can shorten your life by 10 years.	T	2	2017-04-20	4	1	0	0	0	0	16	3	2	34	0	0	0	0	0	0	0	0
Even occasional #smoking can hurt you. On average, every cig reduces your life by 11 minutes.	I	2	2017-04-20	4	2	2	1	1	4	29	196	211	436	7	0	2	9	0	0	0	0
Even occasional #smoking can hurt you. On average, every cig reduces your life by 11 minutes.	T	2	2017-04-20	4	2	1	3	0	5	476	2904	0	3380	1	2	0	4	1	1	0	2
Even occasional #smoking can hurt you. On average, every cig reduces your life by 11 minutes.	T	2	2017-04-20	4	1	0	0	0	0	25	3	1	41	0	0	0	0	0	0	0	0
About 30% of cancer deaths in the US are linked to #smoking.	I	3	2017-04-21	5	2	2	2	1	5	449	536	58	1043	8	2	0	10	0	0	0	0
About 30% of cancer deaths in the US are linked to #smoking.	F	3	2017-04-21	5	2	1	0	0	1	163	470	53	692	4	0	0	4	1	0	0	1
About 30% of cancer deaths in the US are linked to #smoking.	F	3	2017-04-21	5	1	0	0	0	0	0	0	3	1	1	0	0	1	0	0	0	0
If you smoke, you may be cuttin’ your time with the fam short. #Smoking can shorten your life by over 12%.	I	3	2017-04-21	5	2	2	2	1	5	1195	2458	319	3975	6	2	0	8	0	0	0	0
About 30% of cancer deaths in the US are linked to #smoking.	T	3	2017-04-21	5	2	1	0	0	1	1120	1308	0	2428	0	0	0	0	0	0	0	0
About 30% of cancer deaths in the US are linked to #smoking.	T	3	2017-04-21	5	1	1	0	0	1	7	1	4	21	0	0	0	0	0	0	0	0
If you smoke, you may be cuttin’ your time with the fam short. #Smoking can shorten your life by over 12%.	F	3	2017-04-21	5	2	1	3	0	4	104	597	171	888	4	3	0	7	0	2	0	2
If you smoke, you may be cuttin’ your time with the fam short. #Smoking can shorten your life by over 12%.	F	3	2017-04-21	5	1	0	0	0	0	0	0	3	1	1	0	0	1	0	0	0	0
In the US, about 20% of all deaths are caused by a #smoking-related disease every year.	F	3	2017-04-21	5	2	1	0	0	1	42	587	306	936	4	0	0	4	1	0	0	1
In the US, about 20% of all deaths are caused by a #smoking-related disease every year.	F	3	2017-04-21	5	1	0	0	0	0	0	0	3	1	1	0	0	1	0	0	0	0
If you smoke, you may be cuttin’ your time with the fam short. #Smoking can shorten your life by over 12%.	T	3	2017-04-21	5	2	1	1	0	2	1610	667	0	2277	0	1	0	1	0	1	0	1
If you smoke, you may be cuttin’ your time with the fam short. #Smoking can shorten your life by over 12%.	T	3	2017-04-21	5	1	0	0	0	0	14	1	4	29	0	0	0	0	0	0	0	0
In the US, about 20% of all deaths are caused by a #smoking-related disease every year.	I	3	2017-04-21	5	2	1	0	0	1	460	1982	1754	4196	7	2	0	9	0	0	0	0
In the US, about 20% of all deaths are caused by a #smoking-related disease every year.	T	3	2017-04-21	5	2	1	1	0	2	1993	674	0	2667	0	0	0	0	0	0	0	0
In the US, about 20% of all deaths are caused by a #smoking-related disease every year.	T	3	2017-04-21	5	1	0	0	0	0	14	1	4	30	0	0	0	0	0	0	0	0
Smokers die about 12% earlier than non-smokers. When someone dies from #tobacco use, we lose them too soon.	I	4	2017-04-22	6	2	2	2	0	4	282	417	49	750	7	2	0	9	0	0	0	0
Smokers die about 12% earlier than non-smokers. When someone dies from #tobacco use, we lose them too soon.	F	4	2017-04-22	6	2	0	3	0	3	184	560	50	803	3	2	0	5	0	2	0	2
Smokers die about 12% earlier than non-smokers. When someone dies from #tobacco use, we lose them too soon.	F	4	2017-04-22	6	1	0	0	0	0	0	3	0	1	1	0	0	1	0	0	0	0
Polonium-210 is a chemical in #cigarette smoke. It's also found in nuclear reactors.	I	4	2017-04-22	6	2	2	5	0	7	105	180	45	330	7	2	0	9	0	0	0	0
Smokers die about 12% earlier than non-smokers. When someone dies from #tobacco use, we lose them too soon.	T	4	2017-04-22	6	2	0	0	1	1	NDA	NDA	NDA	NDA	0	0	1	1	0	0	1	1
Smokers die about 12% earlier than non-smokers. When someone dies from #tobacco use, we lose them too soon.	T	4	2017-04-22	6	1	0	0	0	0	8	5	2	26	0	0	0	0	0	0	0	0
Polonium-210 is a chemical in #cigarette smoke. It's also found in nuclear reactors.	F	4	2017-04-22	6	2	1	0	2	3	108	128	69	308	4	0	1	5	1	0	1	2
Polonium-210 is a chemical in #cigarette smoke. It's also found in nuclear reactors.	F	4	2017-04-22	6	1	0	0	0	0	0	3	0	1	1	0	0	1	0	0	0	0
Hydrogen cyanide is found in rat poison. It’s also in #cigarette smoke.	F	4	2017-04-22	6	2	1	0	1	2	87	154	161	404	8	0	1	9	1	0	1	2
Hydrogen cyanide is found in rat poison. It’s also in #cigarette smoke.	F	4	2017-04-22	6	1	0	0	0	0	0	3	0	1	1	0	0	1	0	0	0	0
Polonium-210 is a chemical in #cigarette smoke. It's also found in nuclear reactors.	T	4	2017-04-22	6	2	2	0	1	3	NDA	NDA	NDA	NDA	0	0	1	1	0	0	1	1
Polonium-210 is a chemical in #cigarette smoke. It's also found in nuclear reactors.	T	4	2017-04-22	6	1	2	0	0	2	3	5	2	22	0	0	0	0	0	0	0	0
Hydrogen cyanide is found in rat poison. It’s also in #cigarette smoke.	I	4	2017-04-22	6	2	2	2	1	5	333	1025	468	1826	7	2	0	9	0	0	0	0
Hydrogen cyanide is found in rat poison. It’s also in #cigarette smoke.	T	4	2017-04-22	6	2	1	0	0	1	NDA	NDA	NDA	NDA	0	0	0	0	0	0	0	0
Hydrogen cyanide is found in rat poison. It’s also in #cigarette smoke.	T	4	2017-04-22	6	1	1	0	0	1	37	10	2	72	0	0	0	0	0	0	0	0
#Smoking can shorten your life by over 12%. If you smoke, you may be cuttin’ your time with the fam short.	I	5	2017-04-23	7	2	1	3	0	4	2135	2025	274	4438	11	3	0	14	0	0	0	0
#Smoking can shorten your life by over 12%. If you smoke, you may be cuttin’ your time with the fam short.	F	5	2017-04-23	7	2	0	0	0	0	257	523	100	889	3	0	0	3	0	0	0	0
#Smoking can shorten your life by over 12%. If you smoke, you may be cuttin’ your time with the fam short.	F	5	2017-04-23	7	1	0	0	0	0	3	0	0	1	1	0	0	1	0	0	0	0
480,000 US deaths are caused by a #smoking-related disease every year. Forget death, chase life.	I	5	2017-04-23	7	2	0	0	0	0	166	129	46	341	0	0	0	0	0	0	0	0
#Smoking can shorten your life by over 12%. If you smoke, you may be cuttin’ your time with the fam short.	T	5	2017-04-23	7	2	0	1	0	1	0	1696	0	1696	0	0	0	0	0	0	0	0
#Smoking can shorten your life by over 12%. If you smoke, you may be cuttin’ your time with the fam short.	T	5	2017-04-23	7	1	0	0	0	0	18	2	2	33	0	0	0	0	0	0	0	0
480,000 US deaths are caused by a #smoking-related disease every year. Forget death, chase life.	F	5	2017-04-23	7	2	0	0	0	0	113	233	66	419	3	0	0	3	0	0	0	0
480,000 US deaths are caused by a #smoking-related disease every year. Forget death, chase life.	F	5	2017-04-23	7	1	0	0	0	0	3	0	0	1	1	0	0	1	0	0	0	0
If you smoke, you may be cuttin’ your time with the fam short. #Smoking can shorten your life by 10 years.	F	5	2017-04-23	7	2	2	0	0	2	619	2	7	628	4	0	0	4	0	0	0	0
If you smoke, you may be cuttin’ your time with the fam short. #Smoking can shorten your life by 10 years.	F	5	2017-04-23	7	1	0	0	0	0	3	0	0	1	1	0	0	1	0	0	0	0
480,000 US deaths are caused by a #smoking-related disease every year. Forget death, chase life.	T	5	2017-04-23	7	2	0	1	1	2	0	1465	0	1465	0	1	1	2	0	1	0	1
480,000 US deaths are caused by a #smoking-related disease every year. Forget death, chase life.	T	5	2017-04-23	7	1	0	4	0	5	NDA	19	3	36	0	3	0	10	0	0	0	0
If you smoke, you may be cuttin’ your time with the fam short. #Smoking can shorten your life by 10 years.	I	5	2017-04-23	7	2	0	0	0	0	33	378	321	733	3	0	0	3	0	0	0	0
If you smoke, you may be cuttin’ your time with the fam short. #Smoking can shorten your life by 10 years.	T	5	2017-04-23	7	2	0	1	0	1	0	742	0	742	0	0	0	0	0	0	0	0
If you smoke, you may be cuttin’ your time with the fam short. #Smoking can shorten your life by 10 years.	T	5	2017-04-23	7	1	0	0	0	0	19	2	2	33	0	0	0	0	0	0	0	0
#Smoking can damage your wallet. Smoking half a pack/day costs $1000 per year on average.	I	6	2017-04-24	1	2	1	2	1	4	160	505	81	746	8	3	0	11	0	0	0	0
#Smoking can damage your wallet. Smoking half a pack/day costs $1000 per year on average.	F	6	2017-04-24	1	2	1	0	0	1	355	97	14	466	8	0	0	8	2	0	0	2
#Smoking can damage your wallet. Smoking half a pack/day costs $1000 per year on average.	F	6	2017-04-24	1	1	0	0	0	0	0	0	0	0	1	0	0	1	0	0	0	0
Even occasional #smoking can hurt you. Every #cigarette you smoke reduces your life by 11 minutes.	I	6	2017-04-24	1	2	0	0	0	0	373	1191	286	1851	7	2	0	9	0	0	0	0
#Smoking can damage your wallet. Smoking half a pack/day costs $1000 per year on average.	T	6	2017-04-24	1	2	3	4	0	7	834	2387	0	3221	1	1	0	2	0	1	0	1
#Smoking can damage your wallet. Smoking half a pack/day costs $1000 per year on average.	T	6	2017-04-24	1	1	1	0	0	1	13	2	1	27	0	0	0	0	0	0	0	0
Even occasional #smoking can hurt you. Every #cigarette you smoke reduces your life by 11 minutes.	F	6	2017-04-24	1	2	2	0	0	2	168	136	51	365	5	0	0	5	2	0	0	2
Even occasional #smoking can hurt you. Every #cigarette you smoke reduces your life by 11 minutes.	F	6	2017-04-24	1	1	0	0	0	0	0	0	0	0	1	0	0	1	0	0	0	0
Over 16 million Americans have a disease caused by #smoking. Smoking can cause long-term damage.	F	6	2017-04-24	1	2	1	1	0	2	39	225	75	344	4	0	0	5	1	0	0	1
Over 16 million Americans have a disease caused by #smoking. Smoking can cause long-term damage.	F	6	2017-04-24	1	1	0	0	0	0	0	0	0	0	1	0	0	1	0	0	0	0
Even occasional #smoking can hurt you. Every #cigarette you smoke reduces your life by 11 minutes.	T	6	2017-04-24	1	2	1	1	0	5	7034	2629	0	9663	1	0	0	1	1	0	0	1
Even occasional #smoking can hurt you. Every #cigarette you smoke reduces your life by 11 minutes.	T	6	2017-04-24	1	1	0	0	0	0	28	2	1	45	0	0	0	0	0	0	0	0
Over 16 million Americans have a disease caused by #smoking. Smoking can cause long-term damage.	I	6	2017-04-24	1	2	0	3	3	6	63	296	255	615	3	2	1	6	0	0	1	1
Over 16 million Americans have a disease caused by #smoking. Smoking can cause long-term damage.	T	6	2017-04-24	1	2	0	3	1	4	0	692	0	692	0	4	0	4	0	2	0	2
Over 16 million Americans have a disease caused by #smoking. Smoking can cause long-term damage.	T	6	2017-04-24	1	1	0	0	0	0	16	2	1	33	0	0	0	0	0	0	0	0
Even occasional #smoking can hurt you. If nobody smoked, about 160,000 US cancer deaths could be prevented.	I	7	2017-04-25	2	2	1	2	1	4	170	392	66	628	3	0	2	5	0	0	0	0
Even occasional #smoking can hurt you. If nobody smoked, about 160,000 US cancer deaths could be prevented.	F	7	2017-04-25	2	2	2	1	0	3	69	281	23	376	4	0	0	4	1	0	0	1
Even occasional #smoking can hurt you. If nobody smoked, about 160,000 US cancer deaths could be prevented.	F	7	2017-04-25	2	1	0	0	0	0	0	0	0	0	1	0	0	1	0	0	0	0
Smoking #cigarettes can claim more than 10 years of your life. Don’t let #cigs cut your life short.	I	7	2017-04-25	2	2	0	1	1	2	461	616	231	1312	3	0	2	5	0	0	0	0
Even occasional #smoking can hurt you. If nobody smoked, about 160,000 US cancer deaths could be prevented.	T	7	2017-04-25	2	2	0	0	0	0	0	528	0	528	0	0	0	0	0	0	0	0
Even occasional #smoking can hurt you. If nobody smoked, about 160,000 US cancer deaths could be prevented.	T	7	2017-04-25	2	1	0	0	0	0	13	2	5	30	0	0	0	0	0	0	0	0
Smoking #cigarettes can claim more than 10 years of your life. Don’t let #cigs cut your life short.	F	7	2017-04-25	2	2	1	0	0	1	80	244	170	500	8	1	1	10	1	0	0	1
Smoking #cigarettes can claim more than 10 years of your life. Don’t let #cigs cut your life short.	F	7	2017-04-25	2	1	0	0	0	0	0	0	0	0	1	0	0	1	0	0	0	0
Secondhand smoke causes 40000+ US deaths per year, and 75% are from coronary heart disease.	F	7	2017-04-25	2	2	1	0	0	1	75	94	75	246	8	1	0	9	1	0	0	1
Secondhand smoke causes 40000+ US deaths per year, and 75% are from coronary heart disease.	F	7	2017-04-25	2	1	0	0	0	0	0	0	0	0	1	0	0	1	0	0	0	0
Smoking #cigarettes can claim more than 10 years of your life. Don’t let #cigs cut your life short.	T	7	2017-04-25	2	2	0	3	0	3	0	5234	0	5234	0	2	0	2	0	2	0	2
Smoking #cigarettes can claim more than 10 years of your life. Don’t let #cigs cut your life short.	T	7	2017-04-25	2	1	0	0	0	0	18	6	5	41	0	0	0	0	0	0	0	0
Secondhand smoke causes 40000+ US deaths per year, and 75% are from coronary heart disease.	I	7	2017-04-25	2	2	0	2	1	3	99	699	460	1259	4	0	2	6	0	0	0	0
Secondhand smoke causes 40000+ US deaths per year, and 75% are from coronary heart disease.	T	7	2017-04-25	2	2	1	3	0	4	0	2134	0	2134	0	2	0	2	0	2	0	2
Secondhand smoke causes 40000+ US deaths per year, and 75% are from coronary heart disease.	T	7	2017-04-25	2	1	1	0	0	1	29	5	5	49	0	0	0	0	0	0	0	0
#Smoking damages your DNA, which can lead to cancer almost anywhere in your body.	I	8	2017-04-26	3	2	1	2	1	4	300	782	110	1195	3	0	0	3	1	0	0	1
#Smoking damages your DNA, which can lead to cancer almost anywhere in your body.	F	8	2017-04-26	3	2	1	0	0	1	122	335	76	541	4	1	0	6	1	0	0	1
#Smoking damages your DNA, which can lead to cancer almost anywhere in your body.	F	8	2017-04-26	3	1	0	0	0	0	0	0	0	0	0	0	0	0	0	0	0	0
#Smoking half a pack per day costs about $1000/year. Smoking can do serious damage to your wallet.	I	8	2017-04-26	3	2	0	2	0	2	150	381	121	653	5	2	2	9	0	0	0	0
#Smoking damages your DNA, which can lead to cancer almost anywhere in your body.	T	8	2017-04-26	3	2	1	3	0	6	0	1597	0	1597	0	0	0	0	0	0	0	0
#Smoking damages your DNA, which can lead to cancer almost anywhere in your body.	T	8	2017-04-26	3	1	1	0	0	1	11	5	4	30	0	0	0	0	0	0	0	0
#Smoking half a pack per day costs about $1000/year. Smoking can do serious damage to your wallet.	F	8	2017-04-26	3	2	1	0	0	1	14	106	54	177	4	0	0	4	1	0	0	1
#Smoking half a pack per day costs about $1000/year. Smoking can do serious damage to your wallet.	F	8	2017-04-26	3	1	0	0	0	0	0	0	0	0	1	0	0	1	0	0	0	0
Even occasional #smoking can hurt you. Every #cigarette you smoke reduces your life by almost 20% of an hour.	F	8	2017-04-26	3	2	1	0	2	3	24	697	450	1181	4	2	1	7	1	0	0	1
Even occasional #smoking can hurt you. Every #cigarette you smoke reduces your life by almost 20% of an hour.	F	8	2017-04-26	3	1	0	0	0	0	0	0	0	0	1	2	0	3	0	0	0	0
#Smoking half a pack per day costs about $1000/year. Smoking can do serious damage to your wallet.	T	8	2017-04-26	3	2	1	1	0	2	4383	4838	0	9221	1	1	0	2	0	1	0	1
#Smoking half a pack per day costs about $1000/year. Smoking can do serious damage to your wallet.	T	8	2017-04-26	3	1	0	0	0	0	24	6	4	44	0	0	0	0	0	0	0	0
Even occasional #smoking can hurt you. Every #cigarette you smoke reduces your life by almost 20% of an hour.	I	8	2017-04-26	3	2	0	2	0	2	353	1812	807	2981	7	2	2	11	0	0	0	0
Even occasional #smoking can hurt you. Every #cigarette you smoke reduces your life by almost 20% of an hour.	T	8	2017-04-26	3	2	0	4	0	4	0	1030	0	1030	0	3	0	3	0	1	0	1
Even occasional #smoking can hurt you. Every #cigarette you smoke reduces your life by almost 20% of an hour.	T	8	2017-04-26	3	1	0	0	0	0	24	5	3	44	0	0	0	0	0	0	0	0
How does #smoking take a decade of life away? Smokers die about 12% earlier than non-smokers.	I	9	2017-04-27	4	2	0	0	0	0	105	313	86	504	3	0	2	5	0	0	0	0
How does #smoking take a decade of life away? Smokers die about 12% earlier than non-smokers.	F	9	2017-04-27	4	2	1	5	0	6	72	397	104	581	4	4	0	8	1	3	0	4
How does #smoking take a decade of life away? Smokers die about 12% earlier than non-smokers.	F	9	2017-04-27	4	1	0	0	0	0	0	0	0	0	0	0	0	0	0	0	0	0
Over 15 million 3-11 year-olds are exposed to secondhand smoke. Look out for the lil ones by keeping it #tobaccofree	I	9	2017-04-27	4	2	0	1	1	2	83	369	91	544	7	0	2	9	0	0	0	0
How does #smoking take a decade of life away? Smokers die about 12% earlier than non-smokers.	T	9	2017-04-27	4	2	1	1	0	2	157	651	0	808	1	3	0	4	1	2	0	3
How does #smoking take a decade of life away? Smokers die about 12% earlier than non-smokers.	T	9	2017-04-27	4	1	0	0	0	0	22	4	3	38	0	0	0	0	0	0	0	0
Over 15 million 3-11 year-olds are exposed to secondhand smoke. Look out for the lil ones by keeping it #tobaccofree	F	9	2017-04-27	4	2	0	0	0	0	NDA	412	95	508	3	0	0	3	0	0	0	0
Over 15 million 3-11 year-olds are exposed to secondhand smoke. Look out for the lil ones by keeping it #tobaccofree	F	9	2017-04-27	4	1	0	0	0	0	0	0	0	0	1	0	0	1	0	0	0	0
Smoking can cause cancer almost anywhere in the body. About 30% of US cancer deaths are linked to #smoking.	F	9	2017-04-27	4	2	0	1	1	2	45	110	132	287	3	1	1	5	0	1	1	2
Smoking can cause cancer almost anywhere in the body. About 30% of US cancer deaths are linked to #smoking.	F	9	2017-04-27	4	1	0	0	0	0	0	0	0	0	1	0	0	1	0	0	0	0
Over 15 million 3-11 year-olds are exposed to secondhand smoke. Look out for the lil ones by keeping it #tobaccofree	T	9	2017-04-27	4	2	0	0	0	0	0	3347	0	3347	0	0	0	0	0	0	0	0
Over 15 million 3-11 year-olds are exposed to secondhand smoke. Look out for the lil ones by keeping it #tobaccofree	T	9	2017-04-27	4	1	0	0	0	0	30	10	1	52	0	0	0	0	0	0	0	0
Smoking can cause cancer almost anywhere in the body. About 30% of US cancer deaths are linked to #smoking.	I	9	2017-04-27	4	2	0	4	1	5	109	428	562	1100	3	2	3	8	0	2	1	3
Smoking can cause cancer almost anywhere in the body. About 30% of US cancer deaths are linked to #smoking.	T	9	2017-04-27	4	2	0	2	0	2	0	1347	0	1347	0	0	0	0	0	0	0	0
Smoking can cause cancer almost anywhere in the body. About 30% of US cancer deaths are linked to #smoking.	T	9	2017-04-27	4	1	0	0	0	0	30	4	3	51	0	0	0	0	0	0	0	0
#Smoking damages our DNA, which can cause cancer almost anywhere, not just our lungs.	I	10	2017-04-28	5	2	0	2	0	2	87	255	81	423	3	2	0	5	0	0	0	0
#Smoking damages our DNA, which can cause cancer almost anywhere, not just our lungs.	F	10	2017-04-28	5	2	1	1	0	2	197	431	59	693	3	1	0	4	0	1	0	1
#Smoking damages our DNA, which can cause cancer almost anywhere, not just our lungs.	F	10	2017-04-28	5	1	0	0	0	0	0	0	0	0	0	0	0	0	0	0	0	0
Over 15 million 3-11 year-olds are exposed to secondhand smoke. There is no safe level of exposure.	I	10	2017-04-28	5	2	2	1	0	3	136	369	83	588	2	2	0	4	0	0	0	0
#Smoking damages our DNA, which can cause cancer almost anywhere, not just our lungs.	T	10	2017-04-28	5	2	3	3	0	6	609	1795	0	2404	0	2	0	2	0	2	0	2
#Smoking damages our DNA, which can cause cancer almost anywhere, not just our lungs.	T	10	2017-04-28	5	1	1	0	0	1	18	14	4	45	0	0	0	0	0	0	0	0
Over 15 million 3-11 year-olds are exposed to secondhand smoke. There is no safe level of exposure.	F	10	2017-04-28	5	2	1	1	0	2	NDA	341	178	520	6	2	0	8	0	2	0	2
Over 15 million 3-11 year-olds are exposed to secondhand smoke. There is no safe level of exposure.	F	10	2017-04-28	5	1	0	0	0	0	0	0	0	0	0	0	0	0	0	0	0	0
On average, every cig reduces your life by 11 minutes. Even occasional #smoking can hurt you.	F	10	2017-04-28	5	2	0	4	3	7	NDA	662	389	1060	1	3	2	6	0	2	2	4
On average, every cig reduces your life by 11 minutes. Even occasional #smoking can hurt you.	F	10	2017-04-28	5	1	0	0	0	0	0	0	0	0	0	0	0	0	0	0	0	0
Over 15 million 3-11 year-olds are exposed to secondhand smoke. There is no safe level of exposure.	T	10	2017-04-28	5	2	0	0	0	1	NDA	NDA	NDA	NDA	0	0	0	1	0	0	0	0
Over 15 million 3-11 year-olds are exposed to secondhand smoke. There is no safe level of exposure.	T	10	2017-04-28	5	1	0	0	0	0	23	4	5	41	0	0	0	0	0	0	0	0
On average, every cig reduces your life by 11 minutes. Even occasional #smoking can hurt you.	I	10	2017-04-28	5	2	0	2	2	4	196	1311	762	2278	6	2	0	8	0	0	0	0
On average, every cig reduces your life by 11 minutes. Even occasional #smoking can hurt you.	T	10	2017-04-28	5	2	2	1	0	3	791	954	0	1745	2	1	0	3	1	1	0	2
On average, every cig reduces your life by 11 minutes. Even occasional #smoking can hurt you.	T	10	2017-04-28	5	1	0	0	0	0	20	15	4	50	0	0	0	0	0	0	0	0
If nobody used tobacco, ~40% of US cancer deaths could be prevented. #Tobacco is a major preventable cause of death	I	11	2017-04-29	6	2	2	1	0	3	1078	1708	192	2979	5	2	0	7	0	0	0	0
If nobody used tobacco, ~40% of US cancer deaths could be prevented. #Tobacco is a major preventable cause of death	F	11	2017-04-29	6	2	1	1	0	3	347	1109	166	1640	3	0	1	5	1	0	1	3
If nobody used tobacco, ~40% of US cancer deaths could be prevented. #Tobacco is a major preventable cause of death	F	11	2017-04-29	6	1	0	0	0	0	0	0	0	1	0	0	0	0	0	0	0	0
In the US, 480,000 deaths are caused by a #smoking-related disease every year.	I	11	2017-04-29	6	2	1	4	0	5	947	1635	278	2879	6	4	0	10	0	1	0	1
If nobody used tobacco, ~40% of US cancer deaths could be prevented. #Tobacco is a major preventable cause of death	T	11	2017-04-29	6	2	0	0	0	0	NDA	NDA	NDA	NDA	0	0	0	0	0	0	0	0
If nobody used tobacco, ~40% of US cancer deaths could be prevented. #Tobacco is a major preventable cause of death	T	11	2017-04-29	6	1	0	0	0	0	24	4	1	38	0	0	0	0	0	0	0	0
In the US, 480,000 deaths are caused by a #smoking-related disease every year.	F	11	2017-04-29	6	2	1	3	1	5	143	520	221	891	3	3	1	7	1	2	1	4
In the US, 480,000 deaths are caused by a #smoking-related disease every year.	F	11	2017-04-29	6	1	0	0	0	0	0	0	0	1	0	0	0	0	0	0	0	0
About 50% of 3-11 year-olds are exposed to secondhand smoke. Look out for the lil ones by keeping it #tobaccofree.	F	11	2017-04-29	6	2	1	0	0	1	79	276	261	619	3	0	0	3	1	0	0	1
About 50% of 3-11 year-olds are exposed to secondhand smoke. Look out for the lil ones by keeping it #tobaccofree.	F	11	2017-04-29	6	1	0	0	0	0	0	0	0	1	0	0	0	0	0	0	0	0
In the US, 480,000 deaths are caused by a #smoking-related disease every year.	T	11	2017-04-29	6	2	3	0	0	3	3310	744	0	4054	0	0	0	0	0	0	0	0
In the US, 480,000 deaths are caused by a #smoking-related disease every year.	T	11	2017-04-29	6	1	1	0	0	1	26	6	1	42	0	0	0	0	0	0	0	0
About 50% of 3-11 year-olds are exposed to secondhand smoke. Look out for the lil ones by keeping it #tobaccofree.	I	11	2017-04-29	6	2	1	2	0	3	79	307	300	688	2	2	0	4	0	0	0	0
About 50% of 3-11 year-olds are exposed to secondhand smoke. Look out for the lil ones by keeping it #tobaccofree.	T	11	2017-04-29	6	2	0	0	0	1	NDA	NDA	NDA	NDA	0	0	0	1	0	0	0	1
About 50% of 3-11 year-olds are exposed to secondhand smoke. Look out for the lil ones by keeping it #tobaccofree.	T	11	2017-04-29	6	1	0	0	0	0	16	6	1	33	0	0	0	0	0	0	0	0
#Smoking can weaken your immune system, leaving you more vulnerable to bronchitis & pneumonia.	I	12	2017-04-30	7	2	1	3	0	4	209	596	83	888	3	2	0	5	0	0	0	0
#Smoking can weaken your immune system, leaving you more vulnerable to bronchitis & pneumonia.	F	12	2017-04-30	7	2	1	0	0	1	130	253	60	444	6	0	0	6	1	0	0	1
#Smoking can weaken your immune system, leaving you more vulnerable to bronchitis & pneumonia.	F	12	2017-04-30	7	1	0	0	0	0	0	0	1	1	0	0	0	0	0	0	0	0
Using #tobacco products can lead to addiction and expose people to toxic, cancer-causing chemicals.	I	12	2017-04-30	7	2	3	2	0	5	159	447	101	707	6	2	0	8	0	0	0	0
#Smoking can weaken your immune system, leaving you more vulnerable to bronchitis & pneumonia.	T	12	2017-04-30	7	2	2	1	0	3	2914	1958	0	4872	1	0	0	1	1	0	0	1
#Smoking can weaken your immune system, leaving you more vulnerable to bronchitis & pneumonia.	T	12	2017-04-30	7	1	0	0	0	0	27	1	1	46	0	0	0	0	0	0	0	0
Using #tobacco products can lead to addiction and expose people to toxic, cancer-causing chemicals.	F	12	2017-04-30	7	2	1	0	1	2	96	651	145	905	7	0	1	8	1	0	1	2
Using #tobacco products can lead to addiction and expose people to toxic, cancer-causing chemicals.	F	12	2017-04-30	7	1	0	0	0	0	0	0	1	1	0	0	0	0	0	0	0	0
Formaldehyde is used to embalm dead bodies. It is also a cancer-causer in #cigarette smoke.	F	12	2017-04-30	7	2	1	2	0	3	306	812	280	1398	2	0	0	2	0	0	0	0
Formaldehyde is used to embalm dead bodies. It is also a cancer-causer in #cigarette smoke.	F	12	2017-04-30	7	1	0	0	0	0	0	0	1	1	0	0	0	0	0	0	0	0
Using #tobacco products can lead to addiction and expose people to toxic, cancer-causing chemicals.	T	12	2017-04-30	7	2	0	0	0	0	NDA	NDA	NDA	NDA	0	0	0	0	0	0	0	0
Using #tobacco products can lead to addiction and expose people to toxic, cancer-causing chemicals.	T	12	2017-04-30	7	1	0	0	0	0	48	2	1	67	0	0	0	0	0	0	0	0
Formaldehyde is used to embalm dead bodies. It is also a cancer-causer in #cigarette smoke.	I	12	2017-04-30	7	2	1	2	1	4	311	653	540	1506	2	2	0	4	0	0	0	0
Formaldehyde is used to embalm dead bodies. It is also a cancer-causer in #cigarette smoke.	T	12	2017-04-30	7	2	0	0	0	0	NDA	NDA	NDA	NDA	0	0	0	0	0	0	0	0
Formaldehyde is used to embalm dead bodies. It is also a cancer-causer in #cigarette smoke.	T	12	2017-04-30	7	1	1	0	0	1	29	9	2	63	0	0	0	0	0	0	0	0
If nobody smoked, about 160,000 US cancer deaths could be prevented. Even occasional #smoking can hurt you.	I	13	2017-05-01	1	2	4	1	0	5	289	670	116	1077	7	2	0	9	1	0	0	1
If nobody smoked, about 160,000 US cancer deaths could be prevented. Even occasional #smoking can hurt you.	F	13	2017-05-01	1	2	1	1	1	3	290	503	102	907	3	0	0	3	1	0	0	1
If nobody smoked, about 160,000 US cancer deaths could be prevented. Even occasional #smoking can hurt you.	F	13	2017-05-01	1	1	0	0	0	0	0	1	0	1	0	0	0	0	0	0	0	0
#Smoking can damage our wallets. Smoking half a pack/day costs $1000 per year on average.	I	13	2017-05-01	1	2	1	3	0	4	196	524	107	829	6	4	0	13	0	1	0	2
If nobody smoked, about 160,000 US cancer deaths could be prevented. Even occasional #smoking can hurt you.	T	13	2017-05-01	1	2	0	1	0	1	0	1654	0	1654	0	0	0	0	0	0	0	0
If nobody smoked, about 160,000 US cancer deaths could be prevented. Even occasional #smoking can hurt you.	T	13	2017-05-01	1	1	0	0	0	0	16	1	3	38	0	0	0	0	0	0	0	0
#Smoking can damage our wallets. Smoking half a pack/day costs $1000 per year on average.	F	13	2017-05-01	1	2	2	1	1	4	130	309	261	722	2	1	1	4	1	1	1	3
#Smoking can damage our wallets. Smoking half a pack/day costs $1000 per year on average.	F	13	2017-05-01	1	1	0	0	0	0	0	1	0	1	0	0	0	0	0	0	0	0
Protect your loved ones by living #tobaccofree. About 40% of US non-smokers are exposed to toxic secondhand smoke.	F	13	2017-05-01	1	2	0	0	0	0	109	348	152	616	3	0	0	3	0	0	0	0
Protect your loved ones by living #tobaccofree. About 40% of US non-smokers are exposed to toxic secondhand smoke.	F	13	2017-05-01	1	1	0	0	0	0	0	1	0	1	1	0	0	1	0	0	0	0
#Smoking can damage our wallets. Smoking half a pack/day costs $1000 per year on average.	T	13	2017-05-01	1	2	1	0	0	1	3429	405	0	3834	1	0	0	1	1	0	0	1
#Smoking can damage our wallets. Smoking half a pack/day costs $1000 per year on average.	T	13	2017-05-01	1	1	1	0	0	1	20	1	2	42	0	0	0	0	0	0	0	0
Protect your loved ones by living #tobaccofree. About 40% of US non-smokers are exposed to toxic secondhand smoke.	I	13	2017-05-01	1	2	1	0	0	1	328	1833	1463	3633	11	0	0	11	0	0	0	0
Protect your loved ones by living #tobaccofree. About 40% of US non-smokers are exposed to toxic secondhand smoke.	T	13	2017-05-01	1	2	0	1	0	1	0	646	0	646	0	1	0	1	0	0	0	0
Protect your loved ones by living #tobaccofree. About 40% of US non-smokers are exposed to toxic secondhand smoke.	T	13	2017-05-01	1	1	0	0	0	0	20	6	2	36	0	0	0	0	0	0	0	0
#Tobacco use causes ~20% of all US deaths-more than AIDS, alcohol, car accidents, homicides & illegal drugs combined	I	14	2017-05-02	2	2	3	3	0	6	378	449	110	938	6	2	0	8	0	0	0	0
#Tobacco use causes ~20% of all US deaths-more than AIDS, alcohol, car accidents, homicides & illegal drugs combined	F	14	2017-05-02	2	2	1	0	0	2	87	547	93	739	3	0	0	4	1	0	0	2
#Tobacco use causes ~20% of all US deaths-more than AIDS, alcohol, car accidents, homicides & illegal drugs combined	F	14	2017-05-02	2	1	0	0	0	0	1	0	0	1	0	0	0	0	0	0	0	0
Some say they smoke to reduce stress. Nope. #Smoking can make feelings of stress even worse.	I	14	2017-05-02	2	2	2	5	1	8	147	174	46	367	5	2	0	7	0	0	0	0
#Tobacco use causes ~20% of all US deaths-more than AIDS, alcohol, car accidents, homicides & illegal drugs combined	T	14	2017-05-02	2	2	0	1	0	1	0	352	0	352	0	1	0	1	0	1	0	1
#Tobacco use causes ~20% of all US deaths-more than AIDS, alcohol, car accidents, homicides & illegal drugs combined	T	14	2017-05-02	2	1	0	0	0	0	33	3	3	46	0	0	0	0	0	0	0	0
Some say they smoke to reduce stress. Nope. #Smoking can make feelings of stress even worse.	F	14	2017-05-02	2	2	0	1	0	1	NDA	362	123	489	7	1	0	8	0	1	0	1
Some say they smoke to reduce stress. Nope. #Smoking can make feelings of stress even worse.	F	14	2017-05-02	2	1	0	0	0	0	0	0	0	0	0	0	0	0	0	0	0	0
#Smoking can destroy the tiny hairs that help keep our lungs clear, giving us smoker’s cough.	F	14	2017-05-02	2	2	0	4	0	4	NDA	373	199	572	2	1	0	3	0	1	0	1
#Smoking can destroy the tiny hairs that help keep our lungs clear, giving us smoker’s cough.	F	14	2017-05-02	2	1	0	0	0	0	0	0	0	0	0	0	0	0	0	0	0	0
Some say they smoke to reduce stress. Nope. #Smoking can make feelings of stress even worse.	T	14	2017-05-02	2	2	0	2	0	2	0	735	0	735	0	2	0	2	0	1	0	1
Some say they smoke to reduce stress. Nope. #Smoking can make feelings of stress even worse.	T	14	2017-05-02	2	1	0	0	0	0	16	3	3	29	0	0	0	0	0	0	0	0
#Smoking can destroy the tiny hairs that help keep our lungs clear, giving us smoker’s cough.	I	14	2017-05-02	2	2	0	1	2	3	NDA	2108	1193	3313	1	2	0	3	0	0	0	0
#Smoking can destroy the tiny hairs that help keep our lungs clear, giving us smoker’s cough.	T	14	2017-05-02	2	2	1	3	0	4	945	1800	0	2745	1	3	0	4	0	3	0	3
#Smoking can destroy the tiny hairs that help keep our lungs clear, giving us smoker’s cough.	T	14	2017-05-02	2	1	0	0	0	0	25	11	3	47	0	0	0	0	0	0	0	0
100 million+ US non-smokers are exposed to toxic secondhand smoke. Protect your loved ones by living #tobaccofree.	I	15	2017-05-03	3	2	0	1	0	1	211	2255	346	2818	10	2	0	12	0	0	0	0
100 million+ US non-smokers are exposed to toxic secondhand smoke. Protect your loved ones by living #tobaccofree.	F	15	2017-05-03	3	2	1	0	0	1	35	190	56	285	5	0	0	5	2	0	0	2
100 million+ US non-smokers are exposed to toxic secondhand smoke. Protect your loved ones by living #tobaccofree.	F	15	2017-05-03	3	1	0	0	0	0	0	0	0	0	1	0	0	1	0	0	0	0
#Smoking can do serious damage to your wallet. Smoking half a pack per day costs about $1000/year.	I	15	2017-05-03	3	2	1	1	0	2	21	690	211	925	7	2	0	9	0	0	0	0
100 million+ US non-smokers are exposed to toxic secondhand smoke. Protect your loved ones by living #tobaccofree.	T	15	2017-05-03	3	2	0	2	0	2	0	2890	0	2890	0	2	0	2	0	2	0	2
100 million+ US non-smokers are exposed to toxic secondhand smoke. Protect your loved ones by living #tobaccofree.	T	15	2017-05-03	3	1	0	0	0	0	25	3	1	34	0	0	0	0	0	0	0	0
#Smoking can do serious damage to your wallet. Smoking half a pack per day costs about $1000/year.	F	15	2017-05-03	3	2	0	3	2	5	NDA	677	462	1151	6	2	4	12	0	1	1	2
#Smoking can do serious damage to your wallet. Smoking half a pack per day costs about $1000/year.	F	15	2017-05-03	3	1	0	0	0	0	0	0	0	0	0	0	0	0	0	0	0	0
Using #tobacco products can lead to addiction and expose us to toxic, cancer-causing chemicals.	F	15	2017-05-03	3	2	1	0	0	1	409	NDA	NDA	409	2	0	0	2	0	0	0	0
Using #tobacco products can lead to addiction and expose us to toxic, cancer-causing chemicals.	F	15	2017-05-03	3	1	0	0	0	0	0	0	0	0	0	0	0	0	0	0	0	0
#Smoking can do serious damage to your wallet. Smoking half a pack per day costs about $1000/year.	T	15	2017-05-03	3	2	0	6	1	8	0	2596	0	2596	0	4	1	6	0	3	0	4
#Smoking can do serious damage to your wallet. Smoking half a pack per day costs about $1000/year.	T	15	2017-05-03	3	1	0	0	0	0	25	4	1	35	0	0	0	0	0	0	0	0
Using #tobacco products can lead to addiction and expose us to toxic, cancer-causing chemicals.	I	15	2017-05-03	3	2	0	1	0	1	NDA	701	1071	1772	6	2	0	8	0	0	0	0
Using #tobacco products can lead to addiction and expose us to toxic, cancer-causing chemicals.	T	15	2017-05-03	3	2	0	2	0	2	0	3765	0	3765	0	0	0	0	0	0	0	0
Using #tobacco products can lead to addiction and expose us to toxic, cancer-causing chemicals.	T	15	2017-05-03	3	1	0	0	0	0	52	5	1	72	0	0	0	0	0	0	0	0
Every day in the US 700+ youth become daily smokers. Nicotine is highly addictive.	I	16	2017-05-04	4	2	1	7	1	9	37	754	131	922	6	3	0	9	0	1	0	1
Every day in the US 700+ youth become daily smokers. Nicotine is highly addictive.	F	16	2017-05-04	4	2	4	0	0	4	223	165	67	459	7	0	0	7	1	0	0	1
Every day in the US 700+ youth become daily smokers. Nicotine is highly addictive.	F	16	2017-05-04	4	1	0	0	0	0	0	0	0	0	0	0	0	0	0	0	0	0
#Smoking can shorten your life by 10 years. If you smoke, you may be cuttin’ your time with the fam short.	I	16	2017-05-04	4	2	1	2	0	3	1037	1631	324	3003	6	3	0	14	0	1	0	2
Every day in the US 700+ youth become daily smokers. Nicotine is highly addictive.	T	16	2017-05-04	4	2	1	3	0	4	0	1364	0	1364	0	2	0	2	0	2	0	2
Every day in the US 700+ youth become daily smokers. Nicotine is highly addictive.	T	16	2017-05-04	4	1	1	0	0	1	13	1	2	24	0	0	0	0	0	0	0	0
#Smoking can shorten your life by 10 years. If you smoke, you may be cuttin’ your time with the fam short.	F	16	2017-05-04	4	2	3	0	0	3	516	NDA	NDA	516	6	0	0	6	3	0	0	3
#Smoking can shorten your life by 10 years. If you smoke, you may be cuttin’ your time with the fam short.	F	16	2017-05-04	4	1	0	0	0	0	0	0	0	0	0	0	0	0	0	0	0	0
Nicotine is highly addictive. Every day in the US 700+ youth become daily smokers.	F	16	2017-05-04	4	2	1	3	0	4	NDA	764	506	1294	4	1	0	5	1	1	0	2
Nicotine is highly addictive. Every day in the US 700+ youth become daily smokers.	F	16	2017-05-04	4	1	0	0	0	0	0	0	0	0	1	0	0	1	0	0	0	0
#Smoking can shorten your life by 10 years. If you smoke, you may be cuttin’ your time with the fam short.	T	16	2017-05-04	4	2	0	3	0	3	0	1593	0	1593	0	1	0	1	0	1	0	1
#Smoking can shorten your life by 10 years. If you smoke, you may be cuttin’ your time with the fam short.	T	16	2017-05-04	4	1	0	0	0	0	24	2	2	32	0	0	0	0	0	0	0	0
Nicotine is highly addictive. Every day in the US 700+ youth become daily smokers.	I	16	2017-05-04	4	2	0	2	2	4	NDA	931	737	1672	2	3	6	12	0	0	1	1
Nicotine is highly addictive. Every day in the US 700+ youth become daily smokers.	T	16	2017-05-04	4	2	1	0	0	1	231	244	0	475	0	0	0	0	0	0	0	0
Nicotine is highly addictive. Every day in the US 700+ youth become daily smokers.	T	16	2017-05-04	4	1	0	0	0	0	11	1	2	23	0	0	0	0	0	0	0	0
About 40% of US non-smokers are exposed to toxic secondhand smoke. Protect your loved ones by living #tobaccofree.	I	17	2017-05-05	5	2	1	0	0	1	419	1598	137	2166	1	2	0	3	0	0	0	0
About 40% of US non-smokers are exposed to toxic secondhand smoke. Protect your loved ones by living #tobaccofree.	F	17	2017-05-05	5	2	0	0	0	0	213	58	17	288	3	0	0	3	0	0	0	0
About 40% of US non-smokers are exposed to toxic secondhand smoke. Protect your loved ones by living #tobaccofree.	F	17	2017-05-05	5	1	0	0	0	0	0	0	0	0	1	0	0	1	0	0	0	0
Forget death, chase life. About 20% of all US deaths are caused by a #smoking-related disease.	I	17	2017-05-05	5	2	1	1	0	2	604	2130	325	3077	3	1	0	4	0	0	0	0
About 40% of US non-smokers are exposed to toxic secondhand smoke. Protect your loved ones by living #tobaccofree.	T	17	2017-05-05	5	2	0	0	0	0	NDA	NDA	NDA	NDA	0	0	0	0	0	0	0	0
About 40% of US non-smokers are exposed to toxic secondhand smoke. Protect your loved ones by living #tobaccofree.	T	17	2017-05-05	5	1	0	0	0	0	13	2	1	20	0	0	0	0	0	0	0	0
Forget death, chase life. About 20% of all US deaths are caused by a #smoking-related disease.	F	17	2017-05-05	5	2	0	3	1	4	NDA	739	267	1009	2	1	0	3	0	1	0	1
Forget death, chase life. About 20% of all US deaths are caused by a #smoking-related disease.	F	17	2017-05-05	5	1	0	0	0	0	0	0	0	0	0	0	0	0	0	0	0	0
Secondhand smoke causes 40,000+ US deaths per year. There is no safe level of exposure.	F	17	2017-05-05	5	2	1	1	0	2	NDA	550	386	950	3	1	0	4	1	1	0	2
Secondhand smoke causes 40,000+ US deaths per year. There is no safe level of exposure.	F	17	2017-05-05	5	1	0	0	0	0	0	0	0	0	0	0	0	0	0	0	0	0
Forget death, chase life. About 20% of all US deaths are caused by a #smoking-related disease.	T	17	2017-05-05	5	2	1	1	0	2	335	3214	0	3549	1	1	0	2	1	1	0	2
Forget death, chase life. About 20% of all US deaths are caused by a #smoking-related disease.	T	17	2017-05-05	5	1	0	0	0	0	13	2	1	24	0	0	0	0	0	0	0	0
Secondhand smoke causes 40,000+ US deaths per year. There is no safe level of exposure.	I	17	2017-05-05	5	2	0	1	1	2	NDA	1435	1595	3047	7	2	0	9	0	0	0	0
Secondhand smoke causes 40,000+ US deaths per year. There is no safe level of exposure.	T	17	2017-05-05	5	2	0	0	0	0	NDA	NDA	NDA	NDA	0	0	0	0	0	0	0	0
Secondhand smoke causes 40,000+ US deaths per year. There is no safe level of exposure.	T	17	2017-05-05	5	1	1	0	0	1	29	6	1	42	0	0	0	0	0	0	0	0
160,000+ US cancer deaths every year are linked to #smoking. Smoking can cause cancer almost anywhere in the body.	I	18	2017-05-06	6	2	1	2	0	3	139	553	124	816	6	2	0	8	0	0	0	0
160,000+ US cancer deaths every year are linked to #smoking. Smoking can cause cancer almost anywhere in the body.	F	18	2017-05-06	6	2	2	1	0	3	165	360	72	597	7	0	0	7	1	0	0	1
160,000+ US cancer deaths every year are linked to #smoking. Smoking can cause cancer almost anywhere in the body.	F	18	2017-05-06	6	1	0	0	0	0	0	0	0	0	0	0	0	0	0	0	0	0
Nicotine can change the way a person's brain works, causing them to crave more and more nicotine.	I	18	2017-05-06	6	2	0	3	0	3	9	466	209	684	2	2	0	4	0	0	0	0
160,000+ US cancer deaths every year are linked to #smoking. Smoking can cause cancer almost anywhere in the body.	T	18	2017-05-06	6	2	0	0	0	0	NDA	NDA	NDA	NDA	0	0	0	0	0	0	0	0
160,000+ US cancer deaths every year are linked to #smoking. Smoking can cause cancer almost anywhere in the body.	T	18	2017-05-06	6	1	0	0	0	0	34	5	0	48	0	0	0	0	0	0	0	0
Nicotine can change the way a person's brain works, causing them to crave more and more nicotine.	F	18	2017-05-06	6	2	1	0	5	6	NDA	303	299	608	10	0	6	17	1	0	5	6
Nicotine can change the way a person's brain works, causing them to crave more and more nicotine.	F	18	2017-05-06	6	1	0	0	0	0	0	0	0	0	0	0	0	0	0	0	0	0
Over 100 million non-smokers in this country are exposed to toxic secondhand smoke.	F	18	2017-05-06	6	2	2	1	0	3	NDA	638	299	948	11	1	0	12	2	1	0	3
Over 100 million non-smokers in this country are exposed to toxic secondhand smoke.	F	18	2017-05-06	6	1	0	0	0	0	0	0	0	0	0	0	0	0	0	0	0	0
Nicotine can change the way a person's brain works, causing them to crave more and more nicotine.	T	18	2017-05-06	6	2	0	0	0	0	NDA	NDA	NDA	NDA	0	0	0	0	0	0	0	0
Nicotine can change the way a person's brain works, causing them to crave more and more nicotine.	T	18	2017-05-06	6	1	0	0	0	0	35	8	0	53	0	0	0	0	0	0	0	0
Over 100 million non-smokers in this country are exposed to toxic secondhand smoke.	I	18	2017-05-06	6	2	0	4	3	7	NDA	790	720	1513	6	2	0	8	0	0	0	0
Over 100 million non-smokers in this country are exposed to toxic secondhand smoke.	T	18	2017-05-06	6	2	1	0	0	1	NDA	NDA	NDA	NDA	0	0	0	0	0	0	0	0
Over 100 million non-smokers in this country are exposed to toxic secondhand smoke.	T	18	2017-05-06	6	1	1	0	0	1	5	1	-1	15	0	0	0	0	0	0	0	0
Over 160,000 cancer deaths in the US every year are linked to #smoking.	I	19	2017-05-07	7	2	0	1	1	2	31	695	97	823	6	3	0	9	0	0	0	0
Over 160,000 cancer deaths in the US every year are linked to #smoking.	F	19	2017-05-07	7	2	1	0	0	1	133	333	110	581	3	4	2	9	1	0	0	1
Over 160,000 cancer deaths in the US every year are linked to #smoking.	F	19	2017-05-07	7	1	0	0	0	0	0	0	0	1	0	0	0	0	0	0	0	0
If nobody smoked, about 30% of cancer deaths in the US could be prevented.	I	19	2017-05-07	7	2	1	0	0	1	100	1949	455	2510	6	0	0	6	0	0	0	0
Over 160,000 cancer deaths in the US every year are linked to #smoking.	T	19	2017-05-07	7	2	4	0	0	4	1848	297	0	2145	2	0	0	2	1	0	0	1
Over 160,000 cancer deaths in the US every year are linked to #smoking.	T	19	2017-05-07	7	1	1	0	0	1	17	0	1	28	0	0	0	0	0	0	0	0
If nobody smoked, about 30% of cancer deaths in the US could be prevented.	F	19	2017-05-07	7	2	1	0	0	1	NDA	1377	532	1936	3	0	0	3	1	0	0	1
If nobody smoked, about 30% of cancer deaths in the US could be prevented.	F	19	2017-05-07	7	1	0	0	0	0	0	0	0	1	0	0	0	0	0	0	0	0
Formaldehyde is a cancer-causer in #cigarette smoke. It is also used to embalm dead bodies.	F	19	2017-05-07	7	2	1	0	0	1	14	324	135	473	7	0	0	7	1	0	0	1
Formaldehyde is a cancer-causer in #cigarette smoke. It is also used to embalm dead bodies.	F	19	2017-05-07	7	1	0	0	0	0	0	0	0	1	0	0	0	0	0	0	0	0
If nobody smoked, about 30% of cancer deaths in the US could be prevented.	T	19	2017-05-07	7	2	0	0	0	0	0	149	0	149	0	0	0	0	0	0	0	0
If nobody smoked, about 30% of cancer deaths in the US could be prevented.	T	19	2017-05-07	7	1	1	0	0	1	21	0	1	32	0	0	0	0	0	0	0	0
Formaldehyde is a cancer-causer in #cigarette smoke. It is also used to embalm dead bodies.	I	19	2017-05-07	7	2	0	3	0	3	NDA	452	442	894	6	2	0	8	0	0	0	0
Formaldehyde is a cancer-causer in #cigarette smoke. It is also used to embalm dead bodies.	T	19	2017-05-07	7	2	1	0	0	1	NDA	NDA	NDA	NDA	0	0	0	0	0	0	0	0
Formaldehyde is a cancer-causer in #cigarette smoke. It is also used to embalm dead bodies.	T	19	2017-05-07	7	1	0	0	0	0	9	0	1	23	0	0	0	0	0	0	0	0
Teens underestimate how addictive #cigarettes are. 3 out of 4 teen smokers become adult smokers.	I	20	2017-05-08	1	2	0	4	2	6	32	473	68	573	9	0	2	11	0	0	0	0
Teens underestimate how addictive #cigarettes are. 3 out of 4 teen smokers become adult smokers.	F	20	2017-05-08	1	2	1	0	0	1	35	822	162	1026	3	0	0	3	1	0	0	1
Teens underestimate how addictive #cigarettes are. 3 out of 4 teen smokers become adult smokers.	F	20	2017-05-08	1	1	0	0	0	0	0	0	2	1	0	0	0	0	0	0	0	0
If nobody smoked, about 160,000 cancer deaths in the US could be prevented.	I	20	2017-05-08	1	2	0	2	0	2	13	570	164	747	6	0	2	8	0	0	0	0
Teens underestimate how addictive #cigarettes are. 3 out of 4 teen smokers become adult smokers.	T	20	2017-05-08	1	2	0	1	1	2	0	1900	0	1900	0	0	0	0	0	0	0	0
Teens underestimate how addictive #cigarettes are. 3 out of 4 teen smokers become adult smokers.	T	20	2017-05-08	1	1	0	0	0	0	19	2	1	34	0	0	0	0	0	0	0	0
If nobody smoked, about 160,000 cancer deaths in the US could be prevented.	F	20	2017-05-08	1	2	1	2	2	5	NDA	976	315	1302	3	7	4	15	1	1	2	4
If nobody smoked, about 160,000 cancer deaths in the US could be prevented.	F	20	2017-05-08	1	1	0	0	0	0	0	0	2	1	0	0	0	0	0	0	0	0
About 30% of US cancer deaths are linked to #smoking. Smoking can cause cancer almost anywhere in the body.	F	20	2017-05-08	1	2	1	0	0	1	23	564	258	860	5	5	2	12	1	0	0	1
About 30% of US cancer deaths are linked to #smoking. Smoking can cause cancer almost anywhere in the body.	F	20	2017-05-08	1	1	0	0	0	0	0	0	2	1	0	0	0	0	0	0	0	0
If nobody smoked, about 160,000 cancer deaths in the US could be prevented.	T	20	2017-05-08	1	2	0	0	0	0	0	865	0	865	0	0	0	0	0	0	0	0
If nobody smoked, about 160,000 cancer deaths in the US could be prevented.	T	20	2017-05-08	1	1	1	0	0	1	10	1	1	22	0	0	0	0	0	0	0	0
About 30% of US cancer deaths are linked to #smoking. Smoking can cause cancer almost anywhere in the body.	I	20	2017-05-08	1	2	0	0	0	0	NDA	1466	840	2312	2	0	2	4	0	0	0	0
About 30% of US cancer deaths are linked to #smoking. Smoking can cause cancer almost anywhere in the body.	T	20	2017-05-08	1	2	0	1	0	1	0	1526	0	1526	0	1	0	1	0	1	0	1
About 30% of US cancer deaths are linked to #smoking. Smoking can cause cancer almost anywhere in the body.	T	20	2017-05-08	1	1	0	0	0	0	13	1	1	27	0	0	0	0	0	0	0	0
#Smoking can destroy the tiny hairs that help keep your lungs clear, giving you smoker’s cough.	I	21	2017-05-09	2	2	1	1	0	2	23	506	135	664	7	2	0	9	0	0	0	0
#Smoking can destroy the tiny hairs that help keep your lungs clear, giving you smoker’s cough.	F	21	2017-05-09	2	2	0	0	0	0	273	203	64	544	2	0	0	8	0	0	0	0
#Smoking can destroy the tiny hairs that help keep your lungs clear, giving you smoker’s cough.	F	21	2017-05-09	2	1	0	0	0	0	0	2	0	1	0	0	0	0	0	0	0	0
Look out for the lil ones by keeping it #tobaccofree. About 50% of 3-11 year-olds are exposed to secondhand smoke.	I	21	2017-05-09	2	2	0	1	0	1	47	1188	302	1539	5	1	0	6	0	0	0	0
#Smoking can destroy the tiny hairs that help keep your lungs clear, giving you smoker’s cough.	T	21	2017-05-09	2	2	0	0	0	0	0	961	0	961	0	0	0	0	0	0	0	0
#Smoking can destroy the tiny hairs that help keep your lungs clear, giving you smoker’s cough.	T	21	2017-05-09	2	1	0	0	0	0	24	9	0	42	0	0	0	0	0	0	0	0
Look out for the lil ones by keeping it #tobaccofree. About 50% of 3-11 year-olds are exposed to secondhand smoke.	F	21	2017-05-09	2	2	0	1	0	1	NDA	345	232	579	8	2	2	14	0	0	0	0
Look out for the lil ones by keeping it #tobaccofree. About 50% of 3-11 year-olds are exposed to secondhand smoke.	F	21	2017-05-09	2	1	0	0	0	0	0	2	0	1	1	0	0	1	0	0	0	0
There is no safe level of exposure to secondhand smoke. Even a short time can harm your health.	F	21	2017-05-09	2	2	0	2	0	2	NDA	389	70	459	4	1	2	13	0	1	0	1
There is no safe level of exposure to secondhand smoke. Even a short time can harm your health.	F	21	2017-05-09	2	1	0	0	0	0	0	2	0	1	1	0	0	1	0	0	0	0
Look out for the lil ones by keeping it #tobaccofree. About 50% of 3-11 year-olds are exposed to secondhand smoke.	T	21	2017-05-09	2	2	0	0	0	0	0	1651	0	1651	0	0	0	0	0	0	0	0
Look out for the lil ones by keeping it #tobaccofree. About 50% of 3-11 year-olds are exposed to secondhand smoke.	T	21	2017-05-09	2	1	0	0	0	0	10	1	-4	16	0	0	0	0	0	0	0	0
There is no safe level of exposure to secondhand smoke. Even a short time can harm your health.	I	21	2017-05-09	2	2	1	0	0	1	213	958	923	2095	7	2	0	11	0	0	0	0
There is no safe level of exposure to secondhand smoke. Even a short time can harm your health.	T	21	2017-05-09	2	2	0	3	0	3	0	2023	0	2023	0	3	0	3	0	2	0	2
There is no safe level of exposure to secondhand smoke. Even a short time can harm your health.	T	21	2017-05-09	2	1	0	0	0	0	28	1	2	40	0	0	0	0	0	0	0	0
When someone dies from #tobacco use, we lose them too soon. Smokers die about 12% earlier than non-smokers.	I	22	2017-05-10	3	2	3	2	0	6	113	626	125	866	6	3	0	15	0	1	0	1
When someone dies from #tobacco use, we lose them too soon. Smokers die about 12% earlier than non-smokers.	F	22	2017-05-10	3	2	0	1	0	1	NDA	531	83	614	6	3	0	9	0	1	0	1
When someone dies from #tobacco use, we lose them too soon. Smokers die about 12% earlier than non-smokers.	F	22	2017-05-10	3	1	0	0	0	0	2	0	0	1	2	0	0	2	0	0	0	0
#Smoking damages our DNA, which can lead to cancer almost anywhere in our bodies.	I	22	2017-05-10	3	2	5	4	1	10	87	199	61	347	6	3	1	10	0	0	1	1
When someone dies from #tobacco use, we lose them too soon. Smokers die about 12% earlier than non-smokers.	T	22	2017-05-10	3	2	2	3	0	5	3027	2802	0	5829	2	2	2	6	0	2	1	3
When someone dies from #tobacco use, we lose them too soon. Smokers die about 12% earlier than non-smokers.	T	22	2017-05-10	3	1	0	0	0	0	17	2	4	29	0	0	0	0	0	0	0	0
#Smoking damages our DNA, which can lead to cancer almost anywhere in our bodies.	F	22	2017-05-10	3	2	0	2	0	2	320	105	70	499	3	5	0	8	0	2	0	2
#Smoking damages our DNA, which can lead to cancer almost anywhere in our bodies.	F	22	2017-05-10	3	1	0	0	0	0	0	0	0	0	0	0	0	0	0	0	0	0
#Smoking damages DNA, which can cause cancer almost anywhere, not just the lungs.	F	22	2017-05-10	3	2	0	2	0	2	101	444	220	773	5	3	1	11	0	1	0	3
#Smoking damages DNA, which can cause cancer almost anywhere, not just the lungs.	F	22	2017-05-10	3	1	0	0	0	0	0	0	0	0	1	0	0	1	0	0	0	0
#Smoking damages our DNA, which can lead to cancer almost anywhere in our bodies.	T	22	2017-05-10	3	2	3	4	0	7	1734	2531	0	4265	1	2	0	3	1	2	0	3
#Smoking damages our DNA, which can lead to cancer almost anywhere in our bodies.	T	22	2017-05-10	3	1	1	0	0	1	9	2	4	24	0	0	0	0	0	0	0	0
#Smoking damages DNA, which can cause cancer almost anywhere, not just the lungs.	I	22	2017-05-10	3	2	0	0	2	2	NDA	1396	1496	2900	3	2	0	8	0	0	0	0
#Smoking damages DNA, which can cause cancer almost anywhere, not just the lungs.	T	22	2017-05-10	3	2	3	2	0	5	1045	1868	0	2913	2	0	0	2	2	0	0	2
#Smoking damages DNA, which can cause cancer almost anywhere, not just the lungs.	T	22	2017-05-10	3	1	1	0	0	1	26	16	4	56	0	0	0	0	0	0	0	0
Even if we don’t smoke, we could be breathing in the deadly mix by being around smokers.	I	23	2017-05-11	4	2	3	1	0	4	91	322	97	511	6	3	0	9	0	0	0	0
Even if we don’t smoke, we could be breathing in the deadly mix by being around smokers.	F	23	2017-05-11	4	2	1	1	0	2	152	247	86	489	3	2	2	9	1	0	0	1
Even if we don’t smoke, we could be breathing in the deadly mix by being around smokers.	F	23	2017-05-11	4	1	0	0	0	0	0	0	0	0	1	0	0	1	0	0	0	0
There is no safe level of exposure to secondhand smoke. Even a short time can harm people's health.	I	23	2017-05-11	4	2	2	0	1	3	89	358	64	511	3	2	0	10	0	0	0	0
Even if we don’t smoke, we could be breathing in the deadly mix by being around smokers.	T	23	2017-05-11	4	2	1	2	0	3	NDA	395	0	395	0	1	0	1	0	1	0	1
Even if we don’t smoke, we could be breathing in the deadly mix by being around smokers.	T	23	2017-05-11	4	1	1	0	0	1	20	4	1	33	0	0	0	0	0	0	0	0
There is no safe level of exposure to secondhand smoke. Even a short time can harm people's health.	F	23	2017-05-11	4	2	1	0	0	1	NDA	319	236	559	5	2	4	11	1	0	0	1
There is no safe level of exposure to secondhand smoke. Even a short time can harm people's health.	F	23	2017-05-11	4	1	0	0	0	0	0	0	0	0	2	1	0	3	0	0	0	0
If nobody smoked, about 30% of US cancer deaths could be prevented. Even occasional #smoking can hurt you.	F	23	2017-05-11	4	2	1	2	0	3	NDA	606	232	843	8	4	3	15	1	1	0	2
If nobody smoked, about 30% of US cancer deaths could be prevented. Even occasional #smoking can hurt you.	F	23	2017-05-11	4	1	0	0	0	0	0	0	0	0	1	0	0	1	0	0	0	0
There is no safe level of exposure to secondhand smoke. Even a short time can harm people's health.	T	23	2017-05-11	4	2	0	2	0	2	0	1745	0	1745	0	0	0	0	0	0	0	0
There is no safe level of exposure to secondhand smoke. Even a short time can harm people's health.	T	23	2017-05-11	4	1	0	0	0	0	20	4	1	33	0	0	0	0	0	0	0	0
If nobody smoked, about 30% of US cancer deaths could be prevented. Even occasional #smoking can hurt you.	I	23	2017-05-11	4	2	1	0	0	1	NDA	1444	1330	2785	9	2	0	11	0	0	0	0
If nobody smoked, about 30% of US cancer deaths could be prevented. Even occasional #smoking can hurt you.	T	23	2017-05-11	4	2	0	1	0	1	0	314	0	314	0	0	0	0	0	0	0	0
If nobody smoked, about 30% of US cancer deaths could be prevented. Even occasional #smoking can hurt you.	T	23	2017-05-11	4	1	0	0	0	0	20	4	1	35	0	0	0	0	0	0	0	0
About 50% of 3-11 year-olds are exposed to secondhand smoke. There is no safe level of exposure.	I	24	2017-05-12	5	2	0	2	1	4	42	414	205	667	7	2	0	14	0	0	0	0
About 50% of 3-11 year-olds are exposed to secondhand smoke. There is no safe level of exposure.	F	24	2017-05-12	5	2	1	0	0	1	25	610	110	752	5	2	1	8	1	0	0	1
About 50% of 3-11 year-olds are exposed to secondhand smoke. There is no safe level of exposure.	F	24	2017-05-12	5	1	0	0	0	0	0	0	0	0	1	0	0	1	0	0	0	0
If nobody used tobacco, ~230,000 US cancer deaths could be prevented. #Tobacco is a major preventable cause of death	I	24	2017-05-12	5	2	0	3	0	3	49	1508	558	2127	7	2	0	9	0	0	0	0
About 50% of 3-11 year-olds are exposed to secondhand smoke. There is no safe level of exposure.	T	24	2017-05-12	5	2	0	0	0	0	3	NDA	NDA	3	0	0	0	0	0	0	0	0
About 50% of 3-11 year-olds are exposed to secondhand smoke. There is no safe level of exposure.	T	24	2017-05-12	5	1	0	0	0	0	16	1	0	29	0	0	0	0	0	0	0	0
If nobody used tobacco, ~230,000 US cancer deaths could be prevented. #Tobacco is a major preventable cause of death	F	24	2017-05-12	5	2	1	0	2	3	NDA	678	363	1072	14	2	4	20	1	0	1	2
If nobody used tobacco, ~230,000 US cancer deaths could be prevented. #Tobacco is a major preventable cause of death	F	24	2017-05-12	5	1	0	0	0	0	0	0	0	0	1	0	0	1	0	0	0	0
Some say they smoke to reduce stress. Nope. #Smoking can make our feelings of stress even worse.	F	24	2017-05-12	5	2	1	2	1	4	NDA	375	388	766	4	7	1	12	1	1	0	2
Some say they smoke to reduce stress. Nope. #Smoking can make our feelings of stress even worse.	F	24	2017-05-12	5	1	0	0	0	0	0	0	0	0	1	0	0	1	0	0	0	0
If nobody used tobacco, ~230,000 US cancer deaths could be prevented. #Tobacco is a major preventable cause of death	T	24	2017-05-12	5	2	0	0	0	0	NDA	NDA	NDA	NDA	0	0	0	0	0	0	0	0
If nobody used tobacco, ~230,000 US cancer deaths could be prevented. #Tobacco is a major preventable cause of death	T	24	2017-05-12	5	1	0	0	0	0	23	8	0	42	0	0	0	0	0	0	0	0
Some say they smoke to reduce stress. Nope. #Smoking can make our feelings of stress even worse.	I	24	2017-05-12	5	2	0	0	0	0	NDA	NDA	NDA	NDA	0	0	0	0	0	0	0	0
Some say they smoke to reduce stress. Nope. #Smoking can make our feelings of stress even worse.	T	24	2017-05-12	5	2	0	0	0	0	NDA	NDA	NDA	NDA	0	0	0	0	0	0	0	0
Some say they smoke to reduce stress. Nope. #Smoking can make our feelings of stress even worse.	T	24	2017-05-12	5	1	0	0	0	0	11	1	0	23	0	0	0	0	0	0	0	0
Protect your loved ones by living #tobaccofree. 100 million+ US non-smokers are exposed to toxic secondhand smoke.	I	25	2017-05-13	6	2	1	4	1	6	49	619	134	802	5	2	0	7	0	0	0	0
Protect your loved ones by living #tobaccofree. 100 million+ US non-smokers are exposed to toxic secondhand smoke.	F	25	2017-05-13	6	2	1	0	0	1	138	235	62	441	11	1	1	13	1	0	0	1
Protect your loved ones by living #tobaccofree. 100 million+ US non-smokers are exposed to toxic secondhand smoke.	F	25	2017-05-13	6	1	0	0	0	0	0	0	0	0	3	0	0	3	0	0	0	0
How does #smoking take a decade of life away? Smokers die about 10 years younger than non-smokers.	I	25	2017-05-13	6	2	2	2	0	4	1037	2087	238	3367	5	2	0	12	0	0	0	0
Protect your loved ones by living #tobaccofree. 100 million+ US non-smokers are exposed to toxic secondhand smoke.	T	25	2017-05-13	6	2	0	0	0	0	NDA	NDA	NDA	NDA	0	0	0	0	0	0	0	0
Protect your loved ones by living #tobaccofree. 100 million+ US non-smokers are exposed to toxic secondhand smoke.	T	25	2017-05-13	6	1	0	0	0	0	16	0	1	42	0	0	0	0	0	0	0	0
How does #smoking take a decade of life away? Smokers die about 10 years younger than non-smokers.	F	25	2017-05-13	6	2	1	0	0	1	NDA	474	NDA	474	6	0	0	6	1	0	0	1
How does #smoking take a decade of life away? Smokers die about 10 years younger than non-smokers.	F	25	2017-05-13	6	1	0	0	0	0	0	0	0	0	3	0	0	3	0	0	0	0
Forget death, chase life. 480,000 US deaths are caused by a #smoking-related disease every year.	F	25	2017-05-13	6	2	1	0	0	1	NDA	495	263	764	10	2	2	14	1	0	0	1
Forget death, chase life. 480,000 US deaths are caused by a #smoking-related disease every year.	F	25	2017-05-13	6	1	0	0	0	0	0	0	0	0	3	0	0	3	0	0	0	0
How does #smoking take a decade of life away? Smokers die about 10 years younger than non-smokers.	T	25	2017-05-13	6	2	0	0	0	1	284	639	0	923	0	0	0	0	0	0	0	0
How does #smoking take a decade of life away? Smokers die about 10 years younger than non-smokers.	T	25	2017-05-13	6	1	0	0	0	0	20	0	1	34	0	0	0	0	0	0	0	0
Forget death, chase life. 480,000 US deaths are caused by a #smoking-related disease every year.	I	25	2017-05-13	6	2	1	1	0	2	311	1767	632	2714	5	2	0	8	0	0	0	0
Forget death, chase life. 480,000 US deaths are caused by a #smoking-related disease every year.	T	25	2017-05-13	6	2	0	1	0	2	NDA	4255	0	4255	0	1	0	1	0	1	0	1
Forget death, chase life. 480,000 US deaths are caused by a #smoking-related disease every year.	T	25	2017-05-13	6	1	0	0	0	0	23	3	1	41	0	0	0	0	0	0	0	0
#Smoking can weaken the immune system, leaving a person more vulnerable to bronchitis & pneumonia.	I	26	2017-05-14	7	2	1	4	0	5	63	776	160	1009	9	3	0	12	0	0	0	0
#Smoking can weaken the immune system, leaving a person more vulnerable to bronchitis & pneumonia.	F	26	2017-05-14	7	2	1	0	0	1	172	781	96	1061	11	2	0	17	1	0	0	1
#Smoking can weaken the immune system, leaving a person more vulnerable to bronchitis & pneumonia.	F	26	2017-05-14	7	1	0	0	0	0	0	0	0	0	3	0	0	3	0	0	0	0
Smoking can cause cancer almost anywhere in the body. 160,000+ US cancer deaths every year are linked to #smoking.	I	26	2017-05-14	7	2	0	2	0	2	91	2104	543	2750	5	2	0	8	0	0	0	0
#Smoking can weaken the immune system, leaving a person more vulnerable to bronchitis & pneumonia.	T	26	2017-05-14	7	2	1	2	0	3	1092	5458	0	6550	1	2	0	3	1	2	0	3
#Smoking can weaken the immune system, leaving a person more vulnerable to bronchitis & pneumonia.	T	26	2017-05-14	7	1	0	0	0	0	25	1	1	39	0	0	0	0	0	0	0	0
Smoking can cause cancer almost anywhere in the body. 160,000+ US cancer deaths every year are linked to #smoking.	F	26	2017-05-14	7	2	1	0	0	1	NDA	597	150	755	10	2	1	17	1	0	0	1
Smoking can cause cancer almost anywhere in the body. 160,000+ US cancer deaths every year are linked to #smoking.	F	26	2017-05-14	7	1	0	0	0	0	0	0	0	0	3	0	0	3	0	0	0	0
Don’t let #cigs cut your life short. Smoking #cigarettes can claim more than 10 years of your life.	F	26	2017-05-14	7	2	1	2	0	3	NDA	470	424	900	6	3	3	18	1	1	0	2
Don’t let #cigs cut your life short. Smoking #cigarettes can claim more than 10 years of your life.	F	26	2017-05-14	7	1	0	0	0	0	0	0	0	0	3	0	0	3	0	0	0	0
Smoking can cause cancer almost anywhere in the body. 160,000+ US cancer deaths every year are linked to #smoking.	T	26	2017-05-14	7	2	0	1	1	2	0	1911	0	1911	0	1	1	2	0	1	1	2
Smoking can cause cancer almost anywhere in the body. 160,000+ US cancer deaths every year are linked to #smoking.	T	26	2017-05-14	7	1	0	0	0	0	35	7	1	56	0	0	0	0	0	0	0	0
Don’t let #cigs cut your life short. Smoking #cigarettes can claim more than 10 years of your life.	I	26	2017-05-14	7	2	1	7	2	10	NDA	186	179	367	13	2	0	16	0	0	0	0
Don’t let #cigs cut your life short. Smoking #cigarettes can claim more than 10 years of your life.	T	26	2017-05-14	7	2	1	1	0	2	0	449	0	449	1	1	0	2	1	1	0	2
Don’t let #cigs cut your life short. Smoking #cigarettes can claim more than 10 years of your life.	T	26	2017-05-14	7	1	0	0	0	0	20	3	1	36	0	0	0	0	0	0	0	0
Nicotine can change the way our brains work, causing us to crave more and more nicotine.	I	27	2017-05-15	1	2	1	2	0	3	28	538	152	721	9	0	2	11	0	0	0	0
Nicotine can change the way our brains work, causing us to crave more and more nicotine.	F	27	2017-05-15	1	2	1	1	0	2	93	467	178	753	6	1	2	9	1	0	0	1
Nicotine can change the way our brains work, causing us to crave more and more nicotine.	F	27	2017-05-15	1	1	0	0	0	0	0	0	0	0	3	0	0	3	0	0	0	0
About 20% of all US deaths are caused by a #smoking-related disease. Forget death, chase life.	I	27	2017-05-15	1	2	4	2	0	6	116	153	37	307	6	0	2	8	0	0	0	0
Nicotine can change the way our brains work, causing us to crave more and more nicotine.	T	27	2017-05-15	1	2	1	2	0	3	0	831	0	831	0	2	0	2	0	1	0	1
Nicotine can change the way our brains work, causing us to crave more and more nicotine.	T	27	2017-05-15	1	1	1	0	0	1	21	3	1	37	0	0	0	0	0	0	0	0
About 20% of all US deaths are caused by a #smoking-related disease. Forget death, chase life.	F	27	2017-05-15	1	2	1	0	1	2	NDA	232	257	491	7	1	3	11	2	0	1	3
About 20% of all US deaths are caused by a #smoking-related disease. Forget death, chase life.	F	27	2017-05-15	1	1	0	0	0	0	0	0	0	0	3	0	0	3	0	0	0	0
#Smoking can weaken our immune systems, leaving us more vulnerable to bronchitis & pneumonia.	F	27	2017-05-15	1	2	2	1	0	3	428	59	56	554	8	1	0	9	2	1	0	3
#Smoking can weaken our immune systems, leaving us more vulnerable to bronchitis & pneumonia.	F	27	2017-05-15	1	1	0	0	0	0	0	0	0	0	3	0	0	3	0	0	0	0
About 20% of all US deaths are caused by a #smoking-related disease. Forget death, chase life.	T	27	2017-05-15	1	2	0	3	0	3	389	803	0	1192	0	1	0	1	0	1	0	1
About 20% of all US deaths are caused by a #smoking-related disease. Forget death, chase life.	T	27	2017-05-15	1	1	0	0	0	0	13	2	1	32	0	0	0	0	0	0	0	0
#Smoking can weaken our immune systems, leaving us more vulnerable to bronchitis & pneumonia.	I	27	2017-05-15	1	2	0	1	0	2	NDA	959	1017	1978	4	0	2	8	0	0	0	0
#Smoking can weaken our immune systems, leaving us more vulnerable to bronchitis & pneumonia.	T	27	2017-05-15	1	2	0	1	0	1	607	3556	0	4163	0	1	0	1	0	0	0	0
#Smoking can weaken our immune systems, leaving us more vulnerable to bronchitis & pneumonia.	T	27	2017-05-15	1	1	0	0	0	0	25	9	1	49	0	0	0	0	0	0	0	0
There is no safe level of exposure to secondhand smoke. It causes 40,000+ US deaths per year.	I	28	2017-05-16	2	2	2	1	0	3	88	490	118	698	8	0	2	10	0	0	0	0
There is no safe level of exposure to secondhand smoke. It causes 40,000+ US deaths per year.	F	28	2017-05-16	2	2	0	0	0	0	33	801	176	1018	6	2	0	13	1	0	0	1
There is no safe level of exposure to secondhand smoke. It causes 40,000+ US deaths per year.	F	28	2017-05-16	2	1	0	0	0	0	0	0	0	0	3	0	0	3	0	0	0	0
Hydrogen cyanide is found in #cigarette smoke. It's also in rat poison.	I	28	2017-05-16	2	2	2	2	0	4	74	432	111	617	9	0	2	11	0	0	0	0
There is no safe level of exposure to secondhand smoke. It causes 40,000+ US deaths per year.	T	28	2017-05-16	2	2	0	1	0	1	2817	1751	0	4577	0	0	0	0	0	0	0	0
There is no safe level of exposure to secondhand smoke. It causes 40,000+ US deaths per year.	T	28	2017-05-16	2	1	0	0	0	0	42	6	21	61	0	0	0	0	0	0	0	0
Hydrogen cyanide is found in #cigarette smoke. It's also in rat poison.	F	28	2017-05-16	2	2	1	1	0	2	NDA	535	392	930	2	1	0	3	0	1	0	1
Hydrogen cyanide is found in #cigarette smoke. It's also in rat poison.	F	28	2017-05-16	2	1	0	0	0	0	0	0	0	0	0	0	0	0	0	0	0	0
Secondhand smoke causes 40000+ US deaths per year, including 30000+ coronary heart disease deaths.	F	28	2017-05-16	2	2	0	2	0	2	NDA	355	491	847	5	3	0	8	0	2	0	2
Secondhand smoke causes 40000+ US deaths per year, including 30000+ coronary heart disease deaths.	F	28	2017-05-16	2	1	0	0	0	0	0	0	0	0	3	0	0	3	0	0	0	0
Hydrogen cyanide is found in #cigarette smoke. It's also in rat poison.	T	28	2017-05-16	2	2	1	5	0	6	0	1574	0	1582	0	3	0	3	0	3	0	3
Hydrogen cyanide is found in #cigarette smoke. It's also in rat poison.	T	28	2017-05-16	2	1	1	0	0	1	22	1	9	38	0	0	0	0	0	0	0	0
Secondhand smoke causes 40000+ US deaths per year, including 30000+ coronary heart disease deaths.	I	28	2017-05-16	2	2	0	0	3	3	NDA	1063	752	1816	7	0	2	9	0	0	0	0
Secondhand smoke causes 40000+ US deaths per year, including 30000+ coronary heart disease deaths.	T	28	2017-05-16	2	2	0	2	0	2	0	1737	0	1756	0	1	0	1	0	1	0	1
Secondhand smoke causes 40000+ US deaths per year, including 30000+ coronary heart disease deaths.	T	28	2017-05-16	2	1	0	0	0	0	14	1	14	29	0	0	0	0	0	0	0	0
About 40% of non-smokers in this country are exposed to toxic secondhand smoke.	I	29	2017-05-17	3	2	0	0	0	0	20	505	95	620	8	0	0	8	0	0	0	0
About 40% of non-smokers in this country are exposed to toxic secondhand smoke.	F	29	2017-05-17	3	2	1	0	0	1	275	151	63	493	4	0	0	4	1	0	0	1
About 40% of non-smokers in this country are exposed to toxic secondhand smoke.	F	29	2017-05-17	3	1	0	0	0	0	0	0	0	0	0	0	0	0	0	0	0	0
Polonium-210 is a chemical in nuclear reactors. It’s also found in #cigarette smoke.	I	29	2017-05-17	3	2	0	3	1	4	20	598	216	834	6	1	2	14	0	0	0	0
About 40% of non-smokers in this country are exposed to toxic secondhand smoke.	T	29	2017-05-17	3	2	2	1	0	3	638	1122	0	1771	0	0	0	0	0	0	0	0
About 40% of non-smokers in this country are exposed to toxic secondhand smoke.	T	29	2017-05-17	3	1	1	0	0	1	8	7	0	22	0	0	0	0	0	0	0	0
Polonium-210 is a chemical in nuclear reactors. It’s also found in #cigarette smoke.	F	29	2017-05-17	3	2	1	0	1	2	NDA	249	193	443	3	0	1	4	1	0	1	2
Polonium-210 is a chemical in nuclear reactors. It’s also found in #cigarette smoke.	F	29	2017-05-17	3	1	0	0	0	0	0	0	0	0	0	0	0	0	0	0	0	0
#Smoking can damage everyone's wallets. Smoking half a pack/day costs $1000 per year on average.	F	29	2017-05-17	3	2	0	1	0	1	NDA	231	233	467	2	1	0	3	0	1	0	1
#Smoking can damage everyone's wallets. Smoking half a pack/day costs $1000 per year on average.	F	29	2017-05-17	3	1	0	0	0	0	0	0	0	0	0	0	0	0	0	0	0	0
Polonium-210 is a chemical in nuclear reactors. It’s also found in #cigarette smoke.	T	29	2017-05-17	3	2	4	3	0	7	1321	2618	0	3937	2	1	0	3	2	1	0	3
Polonium-210 is a chemical in nuclear reactors. It’s also found in #cigarette smoke.	T	29	2017-05-17	3	1	2	0	0	2	41	30	1	77	1	0	0	1	1	0	0	1
#Smoking can damage everyone's wallets. Smoking half a pack/day costs $1000 per year on average.	I	29	2017-05-17	3	2	1	2	0	3	NDA	957	861	1820	6	1	2	10	0	1	0	1
#Smoking can damage everyone's wallets. Smoking half a pack/day costs $1000 per year on average.	T	29	2017-05-17	3	2	2	0	0	2	756	1519	0	2282	2	0	0	2	2	0	0	2
#Smoking can damage everyone's wallets. Smoking half a pack/day costs $1000 per year on average.	T	29	2017-05-17	3	1	0	0	0	0	26	8	0	52	0	0	0	0	0	0	0	0
Look out for the lil ones by keeping it #tobaccofree. Over 15 million 3-11 year-olds are exposed to secondhand smoke	I	30	2017-05-18	4	2	0	2	0	2	119	1141	290	1558	4	1	2	12	0	0	0	0
Look out for the lil ones by keeping it #tobaccofree. Over 15 million 3-11 year-olds are exposed to secondhand smoke	F	30	2017-05-18	4	2	0	2	0	2	30	925	84	1044	6	1	0	13	0	1	0	1
Look out for the lil ones by keeping it #tobaccofree. Over 15 million 3-11 year-olds are exposed to secondhand smoke	F	30	2017-05-18	4	1	0	0	0	0	0	0	0	0	0	0	0	0	0	0	0	0
Even occasional #smoking can hurt you. If nobody smoked, about 30% of US cancer deaths could be prevented.	I	30	2017-05-18	4	2	0	1	0	1	18	718	130	868	6	0	2	8	0	0	0	0
Look out for the lil ones by keeping it #tobaccofree. Over 15 million 3-11 year-olds are exposed to secondhand smoke	T	30	2017-05-18	4	2	2	2	0	4	1550	2005	0	3606	1	0	0	1	1	0	0	1
Look out for the lil ones by keeping it #tobaccofree. Over 15 million 3-11 year-olds are exposed to secondhand smoke	T	30	2017-05-18	4	1	0	0	0	0	12	0	1	31	0	0	0	0	0	0	0	0
Even occasional #smoking can hurt you. If nobody smoked, about 30% of US cancer deaths could be prevented.	F	30	2017-05-18	4	2	1	2	1	4	NDA	757	243	1020	7	2	1	10	1	1	1	3
Even occasional #smoking can hurt you. If nobody smoked, about 30% of US cancer deaths could be prevented.	F	30	2017-05-18	4	1	0	0	0	0	0	0	0	0	0	0	0	0	0	0	0	0
#Tobacco is a major preventable cause of death. If nobody used tobacco, ~230,000 US cancer deaths could be prevented	F	30	2017-05-18	4	2	1	0	0	1	NDA	476	287	771	3	0	0	3	1	0	0	1
#Tobacco is a major preventable cause of death. If nobody used tobacco, ~230,000 US cancer deaths could be prevented	F	30	2017-05-18	4	1	0	0	0	0	0	0	0	0	0	0	0	0	0	0	0	0
Even occasional #smoking can hurt you. If nobody smoked, about 30% of US cancer deaths could be prevented.	T	30	2017-05-18	4	2	1	2	0	4	674	1880	0	2570	1	2	0	4	1	1	0	3
Even occasional #smoking can hurt you. If nobody smoked, about 30% of US cancer deaths could be prevented.	T	30	2017-05-18	4	1	0	0	0	0	16	0	1	34	0	0	0	0	0	0	0	0
#Tobacco is a major preventable cause of death. If nobody used tobacco, ~230,000 US cancer deaths could be prevented	I	30	2017-05-18	4	2	0	4	0	4	87	1065	1218	2382	5	0	2	7	0	0	0	0
#Tobacco is a major preventable cause of death. If nobody used tobacco, ~230,000 US cancer deaths could be prevented	T	30	2017-05-18	4	2	0	3	0	3	814	792	0	1450	0	1	0	1	0	0	0	0
#Tobacco is a major preventable cause of death. If nobody used tobacco, ~230,000 US cancer deaths could be prevented	T	30	2017-05-18	4	1	0	0	0	0	21	3	-2	40	0	0	0	0	0	0	0	0
Even if you don’t smoke, you could be breathing in the deadly mix by being around smokers.	I	31	2017-05-19	5	2	0	2	1	3	39	645	160	845	5	0	2	7	0	0	0	0
Even if you don’t smoke, you could be breathing in the deadly mix by being around smokers.	F	31	2017-05-19	5	2	3	0	0	3	601	NDA	NDA	601	7	0	0	7	2	0	0	2
Even if you don’t smoke, you could be breathing in the deadly mix by being around smokers.	F	31	2017-05-19	5	1	0	0	0	0	0	0	0	0	0	0	0	0	0	0	0	0
Smokers die about 10 years younger than non-smokers. When someone dies from #tobacco use, we lose them too soon.	I	31	2017-05-19	5	2	4	4	0	8	132	440	114	692	6	0	2	8	0	0	0	0
Even if you don’t smoke, you could be breathing in the deadly mix by being around smokers.	T	31	2017-05-19	5	2	1	1	0	3	1474	302	0	1811	0	0	0	1	0	0	0	0
Even if you don’t smoke, you could be breathing in the deadly mix by being around smokers.	T	31	2017-05-19	5	1	1	0	0	1	7	1	1	26	0	0	0	0	0	0	0	0
Smokers die about 10 years younger than non-smokers. When someone dies from #tobacco use, we lose them too soon.	F	31	2017-05-19	5	2	0	1	1	2	NDA	356	132	488	2	1	0	3	0	1	0	1
Smokers die about 10 years younger than non-smokers. When someone dies from #tobacco use, we lose them too soon.	F	31	2017-05-19	5	1	0	0	0	0	0	0	0	0	0	0	0	0	0	0	0	0
Using #tobacco products can lead to addiction and expose you to toxic, cancer-causing chemicals.	F	31	2017-05-19	5	2	2	0	0	2	516	19	11	559	4	0	0	4	2	0	0	2
Using #tobacco products can lead to addiction and expose you to toxic, cancer-causing chemicals.	F	31	2017-05-19	5	1	0	0	0	0	0	0	0	0	0	0	0	0	0	0	0	0
Smokers die about 10 years younger than non-smokers. When someone dies from #tobacco use, we lose them too soon.	T	31	2017-05-19	5	2	2	0	0	2	706	269	0	993	1	0	0	1	1	0	0	1
Smokers die about 10 years younger than non-smokers. When someone dies from #tobacco use, we lose them too soon.	T	31	2017-05-19	5	1	0	0	0	0	24	4	1	46	0	0	0	0	0	0	0	0
Using #tobacco products can lead to addiction and expose you to toxic, cancer-causing chemicals.	I	31	2017-05-19	5	2	0	2	0	2	NDA	482	1069	2358	2	0	2	4	0	0	0	0
Using #tobacco products can lead to addiction and expose you to toxic, cancer-causing chemicals.	T	31	2017-05-19	5	2	0	0	0	0	421	827	0	1261	0	0	0	0	0	0	0	0
Using #tobacco products can lead to addiction and expose you to toxic, cancer-causing chemicals.	T	31	2017-05-19	5	1	0	0	0	0	50	49	29	156	0	0	0	0	0	0	0	0
#Tobacco is a major preventable cause of death. If nobody smoked, ~40% of US cancer deaths could be prevented.	I	32	2017-05-20	6	2	0	4	0	4	14	240	50	304	6	2	0	8	0	0	0	0
#Tobacco is a major preventable cause of death. If nobody smoked, ~40% of US cancer deaths could be prevented.	F	32	2017-05-20	6	2	1	0	0	1	388	182	47	621	7	0	0	7	1	0	0	1
#Tobacco is a major preventable cause of death. If nobody smoked, ~40% of US cancer deaths could be prevented.	F	32	2017-05-20	6	1	0	0	0	0	0	0	0	0	0	0	0	0	0	0	0	0
When someone dies from #tobacco use, we lose them too soon. Smokers die about 10 years younger than non-smokers.	I	32	2017-05-20	6	2	0	3	1	4	84	2513	562	3182	2	2	1	5	0	0	1	1
#Tobacco is a major preventable cause of death. If nobody smoked, ~40% of US cancer deaths could be prevented.	T	32	2017-05-20	6	2	1	0	0	1	2358	3711	0	6283	0	0	0	0	0	0	0	0
#Tobacco is a major preventable cause of death. If nobody smoked, ~40% of US cancer deaths could be prevented.	T	32	2017-05-20	6	1	0	0	0	0	20	1	0	41	0	0	0	0	0	0	0	0
When someone dies from #tobacco use, we lose them too soon. Smokers die about 10 years younger than non-smokers.	F	32	2017-05-20	6	2	1	0	2	3	311	1120	332	1795	3	0	0	3	1	0	0	1
When someone dies from #tobacco use, we lose them too soon. Smokers die about 10 years younger than non-smokers.	F	32	2017-05-20	6	1	0	0	0	0	0	0	0	0	0	0	0	0	0	0	0	0
You can never buy back time, so keep it #tobaccofree. #Smoking can shorten your life by more than 12%.	F	32	2017-05-20	6	2	1	1	0	2	NDA	200	202	406	7	1	0	8	1	1	0	2
You can never buy back time, so keep it #tobaccofree. #Smoking can shorten your life by more than 12%.	F	32	2017-05-20	6	1	0	0	0	0	0	0	0	0	0	0	0	0	0	0	0	0
When someone dies from #tobacco use, we lose them too soon. Smokers die about 10 years younger than non-smokers.	T	32	2017-05-20	6	2	1	1	0	2	1284	375	0	1704	1	0	0	1	0	0	0	0
When someone dies from #tobacco use, we lose them too soon. Smokers die about 10 years younger than non-smokers.	T	32	2017-05-20	6	1	0	0	0	0	21	4	0	110	0	0	0	0	0	0	0	0
You can never buy back time, so keep it #tobaccofree. #Smoking can shorten your life by more than 12%.	I	32	2017-05-20	6	2	0	2	0	2	530	1952	1084	3577	5	2	0	7	0	0	0	0
You can never buy back time, so keep it #tobaccofree. #Smoking can shorten your life by more than 12%.	T	32	2017-05-20	6	2	1	1	0	4	5441	742	0	6585	0	0	0	1	0	0	0	0
You can never buy back time, so keep it #tobaccofree. #Smoking can shorten your life by more than 12%.	T	32	2017-05-20	6	1	0	0	0	0	25	11	0	55	0	0	0	0	0	0	0	0
#Smoking can cause long-term damage. Over 16 million Americans have a disease caused by smoking.	I	33	2017-05-21	7	2	0	1	0	1	246	406	134	787	2	0	2	4	0	0	0	0
#Smoking can cause long-term damage. Over 16 million Americans have a disease caused by smoking.	F	33	2017-05-21	7	2	2	0	0	2	138	306	65	514	4	1	0	5	2	0	0	2
#Smoking can cause long-term damage. Over 16 million Americans have a disease caused by smoking.	F	33	2017-05-21	7	1	0	0	0	0	0	0	0	0	0	0	0	0	0	0	0	0
#Smoking damages DNA, which can lead to cancer almost anywhere in the body.	I	33	2017-05-21	7	2	1	7	1	9	22	329	75	426	5	1	3	11	0	0	0	0
#Smoking can cause long-term damage. Over 16 million Americans have a disease caused by smoking.	T	33	2017-05-21	7	2	2	1	0	3	2229	812	0	3197	1	1	0	2	1	1	0	2
#Smoking can cause long-term damage. Over 16 million Americans have a disease caused by smoking.	T	33	2017-05-21	7	1	0	0	0	0	4	0	1	25	0	0	0	0	0	0	0	0
#Smoking damages DNA, which can lead to cancer almost anywhere in the body.	F	33	2017-05-21	7	2	1	0	0	1	782	NDA	NDA	782	3	0	0	7	1	0	0	1
#Smoking damages DNA, which can lead to cancer almost anywhere in the body.	F	33	2017-05-21	7	1	0	0	0	0	0	0	0	0	0	0	0	0	0	0	0	0
Some say they smoke to reduce stress. Nope. #Smoking can make your feelings of stress even worse.	F	33	2017-05-21	7	2	1	0	0	1	106	190	310	614	6	0	0	6	1	0	0	1
Some say they smoke to reduce stress. Nope. #Smoking can make your feelings of stress even worse.	F	33	2017-05-21	7	1	0	0	0	0	0	0	0	0	0	0	0	0	0	0	0	0
#Smoking damages DNA, which can lead to cancer almost anywhere in the body.	T	33	2017-05-21	7	2	0	4	0	5	753	1925	0	2836	0	1	0	3	0	1	0	3
#Smoking damages DNA, which can lead to cancer almost anywhere in the body.	T	33	2017-05-21	7	1	0	0	0	0	21	2	1	48	0	0	0	0	0	0	0	0
Some say they smoke to reduce stress. Nope. #Smoking can make your feelings of stress even worse.	I	33	2017-05-21	7	2	0	0	1	1	354	1624	1006	2987	10	0	2	16	0	0	0	0
Some say they smoke to reduce stress. Nope. #Smoking can make your feelings of stress even worse.	T	33	2017-05-21	7	2	1	1	0	2	2156	687	0	3093	1	1	0	2	1	1	0	2
Some say they smoke to reduce stress. Nope. #Smoking can make your feelings of stress even worse.	T	33	2017-05-21	7	1	0	0	0	0	22	0	2	45	0	0	0	0	0	0	0	0
Nicotine can change the way your brain works, causing you to crave more and more nicotine.	I	34	2017-05-22	1	2	1	8	0	9	168	1565	98	1833	8	4	2	14	1	4	0	5
Nicotine can change the way your brain works, causing you to crave more and more nicotine.	F	34	2017-05-22	1	2	1	3	0	4	344	1636	182	2188	5	2	0	7	2	2	0	4
Nicotine can change the way your brain works, causing you to crave more and more nicotine.	F	34	2017-05-22	1	1	0	0	0	0	0	0	0	1	1	0	0	1	0	0	0	0
There is no safe level of exposure to secondhand smoke. Even a short time can harm our health.	I	34	2017-05-22	1	2	1	3	1	5	212	460	89	761	3	0	2	5	0	0	0	0
Nicotine can change the way your brain works, causing you to crave more and more nicotine.	T	34	2017-05-22	1	2	2	1	1	4	781	311	1380	2497	1	1	0	2	0	1	0	1
Nicotine can change the way your brain works, causing you to crave more and more nicotine.	T	34	2017-05-22	1	1	1	0	0	1	26	3	1	50	0	0	0	0	0	0	0	0
There is no safe level of exposure to secondhand smoke. Even a short time can harm our health.	F	34	2017-05-22	1	2	1	1	0	2	NDA	723	338	1070	4	1	0	11	1	0	0	1
There is no safe level of exposure to secondhand smoke. Even a short time can harm our health.	F	34	2017-05-22	1	1	0	0	0	0	0	0	0	1	1	0	0	1	0	0	0	0
#Smoking can destroy the tiny hairs that help keep the lungs clear, giving a person smoker’s cough.	F	34	2017-05-22	1	2	1	0	0	1	NDA	230	140	371	4	0	0	5	1	0	0	1
#Smoking can destroy the tiny hairs that help keep the lungs clear, giving a person smoker’s cough.	F	34	2017-05-22	1	1	1	0	0	1	0	0	0	1	2	0	0	2	1	0	0	1
There is no safe level of exposure to secondhand smoke. Even a short time can harm our health.	T	34	2017-05-22	1	2	0	0	2	3	0	469	1641	3124	0	0	1	1	0	0	1	1
There is no safe level of exposure to secondhand smoke. Even a short time can harm our health.	T	34	2017-05-22	1	1	0	0	0	0	14	2	1	39	0	0	0	0	0	0	0	0
#Smoking can destroy the tiny hairs that help keep the lungs clear, giving a person smoker’s cough.	I	34	2017-05-22	1	2	0	0	1	1	NDA	1402	1320	2723	7	0	3	11	0	0	1	1
#Smoking can destroy the tiny hairs that help keep the lungs clear, giving a person smoker’s cough.	T	34	2017-05-22	1	2	0	1	0	1	227	886	539	1666	0	1	0	1	0	1	0	1
#Smoking can destroy the tiny hairs that help keep the lungs clear, giving a person smoker’s cough.	T	34	2017-05-22	1	1	0	0	0	0	29	12	1	65	0	0	0	0	0	0	0	0
In the US, about 20% of all deaths are caused by a #smoking-related disease every year.	I	35	2017-05-23	2	2	0	1	0	1	906	1701	159	2769	3	0	2	5	0	0	0	0
In the US, about 20% of all deaths are caused by a #smoking-related disease every year.	F	35	2017-05-23	2	2	2	0	0	2	190	308	58	563	5	0	0	5	2	0	0	2
In the US, about 20% of all deaths are caused by a #smoking-related disease every year.	F	35	2017-05-23	2	1	0	0	0	0	0	0	1	1	1	0	0	1	0	0	0	0
If nobody used tobacco, ~230,000 US cancer deaths could be prevented. #Tobacco is a major preventable cause of death	I	35	2017-05-23	2	2	1	3	0	4	29	503	143	677	7	0	2	9	0	0	0	0
In the US, about 20% of all deaths are caused by a #smoking-related disease every year.	T	35	2017-05-23	2	2	1	1	1	3	0	432	398	1967	0	0	0	0	0	0	0	0
In the US, about 20% of all deaths are caused by a #smoking-related disease every year.	T	35	2017-05-23	2	1	1	0	0	1	18	1	1	42	0	0	0	0	0	0	0	0
If nobody used tobacco, ~230,000 US cancer deaths could be prevented. #Tobacco is a major preventable cause of death	F	35	2017-05-23	2	2	0	2	1	3	NDA	477	259	747	5	1	7	13	0	1	1	2
If nobody used tobacco, ~230,000 US cancer deaths could be prevented. #Tobacco is a major preventable cause of death	F	35	2017-05-23	2	1	0	0	0	0	0	0	1	1	1	0	0	1	0	0	0	0
Some say they smoke to reduce stress. Nope. #Smoking can make feelings of stress even worse.	F	35	2017-05-23	2	2	0	1	1	2	NDA	255	184	442	3	1	1	7	0	1	1	2
Some say they smoke to reduce stress. Nope. #Smoking can make feelings of stress even worse.	F	35	2017-05-23	2	1	0	0	0	0	0	0	1	1	1	0	0	1	0	0	0	0
If nobody used tobacco, ~230,000 US cancer deaths could be prevented. #Tobacco is a major preventable cause of death	T	35	2017-05-23	2	2	2	2	2	6	395	931	678	2013	1	1	1	3	1	0	1	2
If nobody used tobacco, ~230,000 US cancer deaths could be prevented. #Tobacco is a major preventable cause of death	T	35	2017-05-23	2	1	0	0	0	0	31	2	2	59	0	0	0	0	0	0	0	0
Some say they smoke to reduce stress. Nope. #Smoking can make feelings of stress even worse.	I	35	2017-05-23	2	2	0	0	2	2	191	1301	697	2197	7	0	2	9	0	0	0	0
Some say they smoke to reduce stress. Nope. #Smoking can make feelings of stress even worse.	T	35	2017-05-23	2	2	1	0	1	2	1734	587	1385	3798	0	0	1	1	0	0	1	1
Some say they smoke to reduce stress. Nope. #Smoking can make feelings of stress even worse.	T	35	2017-05-23	2	1	0	0	0	0	26	1	1	53	0	0	0	0	0	0	0	0
About 50% of 3-11 year-olds are exposed to secondhand smoke. Look out for the lil ones by keeping it #tobaccofree.	I	36	2017-05-24	3	2	1	0	0	1	NDA	NDA	NDA	NDA	6	0	2	8	0	0	0	0
About 50% of 3-11 year-olds are exposed to secondhand smoke. Look out for the lil ones by keeping it #tobaccofree.	F	36	2017-05-24	3	2	1	0	1	2	316	68	21	408	4	0	1	5	2	0	1	3
About 50% of 3-11 year-olds are exposed to secondhand smoke. Look out for the lil ones by keeping it #tobaccofree.	F	36	2017-05-24	3	1	0	0	0	0	0	1	39	44	0	0	1	7	0	0	0	0
Forget death, chase life. 480,000 US deaths are caused by a #smoking-related disease every year.	I	36	2017-05-24	3	2	0	0	0	0	NDA	NDA	NDA	NDA	0	0	0	0	0	0	0	0
About 50% of 3-11 year-olds are exposed to secondhand smoke. Look out for the lil ones by keeping it #tobaccofree.	T	36	2017-05-24	3	2	0	1	1	2	765	666	330	1786	0	1	0	1	0	0	0	0
About 50% of 3-11 year-olds are exposed to secondhand smoke. Look out for the lil ones by keeping it #tobaccofree.	T	36	2017-05-24	3	1	0	0	0	0	12	1	2	37	0	0	0	0	0	0	0	0
Forget death, chase life. 480,000 US deaths are caused by a #smoking-related disease every year.	F	36	2017-05-24	3	2	1	0	0	1	232	178	135	555	3	0	2	5	1	0	0	1
Forget death, chase life. 480,000 US deaths are caused by a #smoking-related disease every year.	F	36	2017-05-24	3	1	0	0	0	0	0	1	2	1	0	0	0	0	0	0	0	0
Over 160,000 cancer deaths in the US every year are linked to #smoking.	F	36	2017-05-24	3	2	1	0	1	2	NDA	536	225	764	3	0	1	5	1	0	1	2
Over 160,000 cancer deaths in the US every year are linked to #smoking.	F	36	2017-05-24	3	1	0	0	0	0	0	1	2	1	0	0	0	0	0	0	0	0
Forget death, chase life. 480,000 US deaths are caused by a #smoking-related disease every year.	T	36	2017-05-24	3	2	0	2	2	4	0	3292	1013	4639	0	0	0	0	0	0	0	0
Forget death, chase life. 480,000 US deaths are caused by a #smoking-related disease every year.	T	36	2017-05-24	3	1	0	0	0	0	32	2	3	63	0	0	0	0	0	0	0	0
Over 160,000 cancer deaths in the US every year are linked to #smoking.	I	36	2017-05-24	3	2	0	0	0	0	NDA	NDA	NDA	NDA	2	0	2	6	0	0	0	0
Over 160,000 cancer deaths in the US every year are linked to #smoking.	T	36	2017-05-24	3	2	1	2	0	3	584	3880	3177	7768	0	0	0	0	0	0	0	0
Over 160,000 cancer deaths in the US every year are linked to #smoking.	T	36	2017-05-24	3	1	1	0	0	1	24	10	2	59	0	0	0	0	0	0	0	0
Over 15 million 3-11 year-olds are exposed to secondhand smoke. Look out for the lil ones by keeping it #tobaccofree	I	37	2017-05-25	4	2	0	2	0	2	442	2042	201	2685	5	0	2	7	0	0	0	0
Over 15 million 3-11 year-olds are exposed to secondhand smoke. Look out for the lil ones by keeping it #tobaccofree	F	37	2017-05-25	4	2	1	0	0	1	115	170	35	321	3	2	0	5	1	0	0	1
Over 15 million 3-11 year-olds are exposed to secondhand smoke. Look out for the lil ones by keeping it #tobaccofree	F	37	2017-05-25	4	1	0	0	0	0	1	2	0	1	0	0	0	0	0	0	0	0
#Smoking can shorten your life by over 12%. If you smoke, you may be cuttin’ your time with the fam short.	I	37	2017-05-25	4	2	0	1	0	1	664	1625	227	2521	9	0	2	11	0	0	0	0
Over 15 million 3-11 year-olds are exposed to secondhand smoke. Look out for the lil ones by keeping it #tobaccofree	T	37	2017-05-25	4	2	0	1	0	2	0	2187	593	2805	0	0	0	1	0	0	0	0
Over 15 million 3-11 year-olds are exposed to secondhand smoke. Look out for the lil ones by keeping it #tobaccofree	T	37	2017-05-25	4	1	0	0	0	0	21	4	1	50	0	0	0	0	0	0	0	0
#Smoking can shorten your life by over 12%. If you smoke, you may be cuttin’ your time with the fam short.	F	37	2017-05-25	4	2	1	0	0	1	NDA	554	101	659	3	6	0	9	1	0	0	1
#Smoking can shorten your life by over 12%. If you smoke, you may be cuttin’ your time with the fam short.	F	37	2017-05-25	4	1	0	0	0	0	0	2	0	1	0	0	0	0	0	0	0	0
Over 16 million Americans have a disease caused by #smoking. Smoking can cause long-term damage.	F	37	2017-05-25	4	2	0	1	0	1	NDA	336	319	660	4	2	0	6	0	1	0	1
Over 16 million Americans have a disease caused by #smoking. Smoking can cause long-term damage.	F	37	2017-05-25	4	1	0	0	0	0	0	2	0	1	0	0	0	0	0	0	0	0
#Smoking can shorten your life by over 12%. If you smoke, you may be cuttin’ your time with the fam short.	T	37	2017-05-25	4	2	0	0	3	4	0	956	1591	2562	0	0	2	2	0	0	1	1
#Smoking can shorten your life by over 12%. If you smoke, you may be cuttin’ your time with the fam short.	T	37	2017-05-25	4	1	0	0	0	0	20	2	1	49	0	0	0	0	0	0	0	0
Over 16 million Americans have a disease caused by #smoking. Smoking can cause long-term damage.	I	37	2017-05-25	4	2	1	3	1	5	42	257	197	496	6	0	2	8	0	0	0	0
Over 16 million Americans have a disease caused by #smoking. Smoking can cause long-term damage.	T	37	2017-05-25	4	2	0	0	1	2	0	426	737	1147	0	0	1	1	0	0	0	0
Secondhand smoke causes 40,000+ US deaths per year. There is no safe level of exposure.	T	42	2017-05-30	2	2	0	0	0	0	1100	2804	2519	6650	1	0	1	3	1	0	0	1
Over 16 million Americans have a disease caused by #smoking. Smoking can cause long-term damage.	T	37	2017-05-25	4	1	0	0	0	0	16	2	3	49	0	0	0	0	0	0	0	0
Even occasional #smoking can hurt you. On average, every cig reduces your life by 11 minutes.	I	38	2017-05-26	5	2	0	1	0	1	157	480	72	710	6	0	2	8	0	0	0	0
Even occasional #smoking can hurt you. On average, every cig reduces your life by 11 minutes.	F	38	2017-05-26	5	2	1	0	0	1	112	222	79	415	3	0	0	3	0	0	0	0
Even occasional #smoking can hurt you. On average, every cig reduces your life by 11 minutes.	F	38	2017-05-26	5	1	0	0	0	0	2	0	0	1	0	0	0	0	0	0	0	0
Look out for the lil ones by keeping it #tobaccofree. About 50% of 3-11 year-olds are exposed to secondhand smoke.	I	38	2017-05-26	5	2	0	0	0	0	580	1286	227	2098	4	0	8	12	0	0	0	0
Even occasional #smoking can hurt you. On average, every cig reduces your life by 11 minutes.	T	38	2017-05-26	5	2	1	0	0	1	531	1979	0	2544	1	0	0	1	0	0	0	0
#Smoking can destroy the tiny hairs that help keep the lungs clear, giving a person smoker’s cough.	T	43	2017-05-31	3	2	0	0	0	0	238	349	258	856	0	2	0	3	0	1	0	1
Even occasional #smoking can hurt you. On average, every cig reduces your life by 11 minutes.	T	38	2017-05-26	5	1	0	0	0	0	44	15	1	84	0	0	0	0	0	0	0	0
Look out for the lil ones by keeping it #tobaccofree. About 50% of 3-11 year-olds are exposed to secondhand smoke.	F	38	2017-05-26	5	2	0	0	0	0	NDA	398	101	499	4	0	0	6	0	0	0	0
Look out for the lil ones by keeping it #tobaccofree. About 50% of 3-11 year-olds are exposed to secondhand smoke.	F	38	2017-05-26	5	1	0	0	0	0	1	0	0	1	0	0	0	0	0	0	0	0
Smoking #cigarettes can claim more than 10 years of your life. Don’t let #cigs cut your life short.	F	38	2017-05-26	5	2	0	0	0	0	209	77	48	337	2	0	0	2	0	0	0	0
Smoking #cigarettes can claim more than 10 years of your life. Don’t let #cigs cut your life short.	F	38	2017-05-26	5	1	0	0	0	0	1	0	0	1	0	0	0	0	0	0	0	0
Look out for the lil ones by keeping it #tobaccofree. About 50% of 3-11 year-olds are exposed to secondhand smoke.	T	38	2017-05-26	5	2	3	1	0	5	7957	1265	0	9755	2	1	0	4	0	1	0	1
Secondhand smoke causes 40000+ US deaths per year, including 30000+ coronary heart disease deaths.	T	43	2017-05-31	3	2	0	0	0	0	235	992	1947	3181	1	0	1	2	1	0	1	2
Look out for the lil ones by keeping it #tobaccofree. About 50% of 3-11 year-olds are exposed to secondhand smoke.	T	38	2017-05-26	5	1	0	0	0	0	16	2	1	46	0	0	0	0	0	0	0	0
Smoking #cigarettes can claim more than 10 years of your life. Don’t let #cigs cut your life short.	I	38	2017-05-26	5	2	0	14	0	14	NDA	369	NDA	369	2	3	2	7	0	0	0	0
Smoking #cigarettes can claim more than 10 years of your life. Don’t let #cigs cut your life short.	T	38	2017-05-26	5	2	1	0	0	2	997	782	0	1842	0	0	0	0	0	0	0	0
#Smoking can do serious damage to your wallet. Smoking half a pack per day costs about $1000/year.	T	43	2017-05-31	3	2	0	0	1	2	593	341	373	1314	0	0	1	2	0	0	1	1
Smoking #cigarettes can claim more than 10 years of your life. Don’t let #cigs cut your life short.	T	38	2017-05-26	5	1	0	0	0	0	32	27	1	86	0	0	0	0	0	0	0	0
Smokers die about 12% earlier than non-smokers. When someone dies from #tobacco use, we lose them too soon.	I	39	2017-05-27	6	2	0	0	1	1	217	499	112	829	8	2	0	10	0	0	0	0
Smokers die about 12% earlier than non-smokers. When someone dies from #tobacco use, we lose them too soon.	F	39	2017-05-27	6	2	1	3	3	7	9	864	163	1046	5	2	1	8	2	1	1	4
Smokers die about 12% earlier than non-smokers. When someone dies from #tobacco use, we lose them too soon.	F	39	2017-05-27	6	1	0	0	0	0	0	0	0	0	0	0	0	0	0	0	0	0
On average, every cig reduces your life by 11 minutes. Even occasional #smoking can hurt you.	I	39	2017-05-27	6	2	1	2	0	3	99	782	182	1077	5	3	0	8	0	1	0	1
Using #tobacco products can lead to addiction and expose us to toxic, cancer-causing chemicals.	T	44	2017-06-01	4	2	0	0	0	0	0	0	0	NDA	0	0	0	0	0	0	0	0
Smokers die about 12% earlier than non-smokers. When someone dies from #tobacco use, we lose them too soon.	T	39	2017-05-27	6	2	0	0	0	1	0	0	0	NDA	0	0	0	1	0	0	0	0
Smokers die about 12% earlier than non-smokers. When someone dies from #tobacco use, we lose them too soon.	T	39	2017-05-27	6	1	0	0	0	0	29	2	3	58	0	0	0	0	0	0	0	0
On average, every cig reduces your life by 11 minutes. Even occasional #smoking can hurt you.	F	39	2017-05-27	6	2	2	2	4	8	NDA	1143	677	1841	2	1	8	11	1	1	2	4
On average, every cig reduces your life by 11 minutes. Even occasional #smoking can hurt you.	F	39	2017-05-27	6	1	0	0	0	0	0	0	0	0	0	0	0	0	0	0	0	0
#Smoking damages your DNA, which can lead to cancer almost anywhere in your body.	F	39	2017-05-27	6	2	1	1	2	4	NDA	496	294	798	3	1	2	6	1	1	2	4
#Smoking damages your DNA, which can lead to cancer almost anywhere in your body.	F	39	2017-05-27	6	1	0	0	0	0	0	0	0	0	0	0	0	0	0	0	0	0
On average, every cig reduces your life by 11 minutes. Even occasional #smoking can hurt you.	T	39	2017-05-27	6	2	0	0	0	0	0	0	0	NDA	0	0	0	0	0	0	0	0
Forget death, chase life. About 20% of all US deaths are caused by a #smoking-related disease.	T	44	2017-06-01	4	2	0	0	0	3	NDA	NDA	NDA	NDA	0	0	0	1	0	0	0	1
On average, every cig reduces your life by 11 minutes. Even occasional #smoking can hurt you.	T	39	2017-05-27	6	1	0	0	0	0	52	15	3	94	0	0	0	0	0	0	0	0
#Smoking damages your DNA, which can lead to cancer almost anywhere in your body.	I	39	2017-05-27	6	2	1	7	4	12	35	173	159	372	6	2	0	8	0	0	0	0
#Smoking damages your DNA, which can lead to cancer almost anywhere in your body.	T	39	2017-05-27	6	2	0	0	0	0	0	0	0	NDA	0	0	0	0	0	0	0	0
Even occasional #smoking can hurt you. Every #cigarette you smoke reduces your life by 11 minutes.	T	44	2017-06-01	4	2	0	0	0	0	NDA	NDA	NDA	NDA	0	0	0	0	0	0	0	0
#Smoking damages your DNA, which can lead to cancer almost anywhere in your body.	T	39	2017-05-27	6	1	1	0	0	1	19	0	3	48	0	0	0	0	0	0	0	0
#Smoking half a pack per day costs about $1000/year. Smoking can do serious damage to your wallet.	I	40	2017-05-28	7	2	2	3	0	5	755	1693	140	2596	5	3	0	8	1	1	0	2
#Smoking half a pack per day costs about $1000/year. Smoking can do serious damage to your wallet.	F	40	2017-05-28	7	2	1	8	2	11	231	1263	240	1765	7	7	1	15	1	6	1	8
#Smoking half a pack per day costs about $1000/year. Smoking can do serious damage to your wallet.	F	40	2017-05-28	7	1	0	0	0	0	0	0	0	0	0	0	0	0	0	0	0	0
If you smoke, you may be cuttin’ your time with the fam short. #Smoking can shorten your life by over 12%.	I	40	2017-05-28	7	2	2	2	0	4	109	559	94	763	7	3	0	10	0	0	0	0
Smoking can cause cancer almost anywhere in the body. 160,000+ US cancer deaths every year are linked to #smoking.	T	45	2017-06-02	5	2	0	3	1	4	232	765	1452	2464	0	0	0	0	0	0	0	0
#Smoking half a pack per day costs about $1000/year. Smoking can do serious damage to your wallet.	T	40	2017-05-28	7	2	0	0	1	1	0	0	855	857	0	0	1	1	0	0	0	0
#Smoking half a pack per day costs about $1000/year. Smoking can do serious damage to your wallet.	T	40	2017-05-28	7	1	0	0	0	0	34	4	4	62	0	0	0	0	0	0	0	0
If you smoke, you may be cuttin’ your time with the fam short. #Smoking can shorten your life by over 12%.	F	40	2017-05-28	7	2	1	1	1	3	NDA	664	324	1009	3	1	1	5	1	1	1	3
If you smoke, you may be cuttin’ your time with the fam short. #Smoking can shorten your life by over 12%.	F	40	2017-05-28	7	1	0	0	0	0	0	0	0	0	0	0	0	0	0	0	0	0
Hydrogen cyanide is found in rat poison. It’s also in #cigarette smoke.	F	40	2017-05-28	7	2	1	3	1	5	64	1180	596	1863	3	3	0	7	1	2	0	4
Hydrogen cyanide is found in rat poison. It’s also in #cigarette smoke.	F	40	2017-05-28	7	1	0	0	0	0	0	0	0	0	0	0	0	0	0	0	0	0
If you smoke, you may be cuttin’ your time with the fam short. #Smoking can shorten your life by over 12%.	T	40	2017-05-28	7	2	0	0	0	0	0	0	0	NDA	0	0	0	0	0	0	0	0
Some say they smoke to reduce stress. Nope. #Smoking can make our feelings of stress even worse.	T	45	2017-06-02	5	2	2	2	0	4	408	1016	1041	2485	1	2	0	3	1	1	0	2
If you smoke, you may be cuttin’ your time with the fam short. #Smoking can shorten your life by over 12%.	T	40	2017-05-28	7	1	0	0	0	0	34	3	4	62	0	0	0	0	0	0	0	0
Hydrogen cyanide is found in rat poison. It’s also in #cigarette smoke.	I	40	2017-05-28	7	2	0	2	1	3	NDA	1803	1097	2900	2	3	0	5	0	1	0	1
Hydrogen cyanide is found in rat poison. It’s also in #cigarette smoke.	T	40	2017-05-28	7	2	2	0	2	5	0	0	579	581	0	0	1	1	0	0	1	1
If you smoke, you may be cuttin’ your time with the fam short. #Smoking can shorten your life by 10 years.	T	45	2017-06-02	5	2	0	2	1	3	283	1990	830	3135	0	1	0	1	0	0	0	0
Hydrogen cyanide is found in rat poison. It’s also in #cigarette smoke.	T	40	2017-05-28	7	1	1	0	0	1	24	3	6	56	0	0	0	0	0	0	0	0
If nobody smoked, about 160,000 cancer deaths in the US could be prevented.	I	41	2017-05-29	1	2	2	4	1	7	172	355	130	657	4	2	0	6	0	0	0	0
If nobody smoked, about 160,000 cancer deaths in the US could be prevented.	F	41	2017-05-29	1	2	1	1	0	2	132	764	136	1048	2	0	0	2	0	0	0	0
If nobody smoked, about 160,000 cancer deaths in the US could be prevented.	F	41	2017-05-29	1	1	0	0	0	0	0	0	0	1	0	0	0	0	0	0	0	0
Even occasional #smoking can hurt you. If nobody smoked, about 30% of US cancer deaths could be prevented.	I	41	2017-05-29	1	2	2	6	0	8	117	243	78	440	6	3	0	9	0	0	0	0
If nobody smoked, about 160,000 cancer deaths in the US could be prevented.	T	41	2017-05-29	1	2	1	1	1	3	0	836	965	1823	0	1	0	1	0	1	0	1
Smokers die about 10 years younger than non-smokers. When someone dies from #tobacco use, we lose them too soon.	T	46	2017-06-03	6	2	0	0	2	2	221	285	827	1340	0	0	1	1	0	0	1	1
If nobody smoked, about 160,000 cancer deaths in the US could be prevented.	T	41	2017-05-29	1	1	1	0	0	1	19	3	3	44	0	0	0	0	0	0	0	0
Even occasional #smoking can hurt you. If nobody smoked, about 30% of US cancer deaths could be prevented.	F	41	2017-05-29	1	2	2	1	3	6	NDA	748	417	1178	4	1	3	8	2	1	1	4
Even occasional #smoking can hurt you. If nobody smoked, about 30% of US cancer deaths could be prevented.	F	41	2017-05-29	1	1	0	0	0	0	0	0	0	1	0	0	0	0	0	0	0	0
100 million+ US non-smokers are exposed to toxic secondhand smoke. Protect your loved ones by living #tobaccofree.	F	41	2017-05-29	1	2	3	1	2	6	39	624	522	1190	8	1	3	12	2	1	1	4
100 million+ US non-smokers are exposed to toxic secondhand smoke. Protect your loved ones by living #tobaccofree.	F	41	2017-05-29	1	1	0	0	0	0	0	0	0	1	0	0	0	0	0	0	0	0
Even occasional #smoking can hurt you. If nobody smoked, about 30% of US cancer deaths could be prevented.	T	41	2017-05-29	1	2	0	1	2	4	0	0	0	3041	0	5	3	9	0	2	3	6
Protect your loved ones by living #tobaccofree. About 40% of US non-smokers are exposed to toxic secondhand smoke.	T	46	2017-06-03	6	2	0	2	0	2	1524	2543	1492	5694	0	1	0	1	0	0	0	0
Even occasional #smoking can hurt you. If nobody smoked, about 30% of US cancer deaths could be prevented.	T	41	2017-05-29	1	1	0	0	0	0	20	3	4	46	0	0	0	0	0	0	0	0
100 million+ US non-smokers are exposed to toxic secondhand smoke. Protect your loved ones by living #tobaccofree.	I	41	2017-05-29	1	2	1	2	2	5	136	362	307	812	2	2	1	5	0	0	1	1
Over 15 million 3-11 year-olds are exposed to secondhand smoke. There is no safe level of exposure.	T	46	2017-06-03	6	2	0	1	3	4	135	791	1104	2041	0	0	0	0	0	0	0	0
100 million+ US non-smokers are exposed to toxic secondhand smoke. Protect your loved ones by living #tobaccofree.	T	41	2017-05-29	1	2	0	2	1	3	0	2521	2423	5026	0	0	1	1	0	0	0	0
100 million+ US non-smokers are exposed to toxic secondhand smoke. Protect your loved ones by living #tobaccofree.	T	41	2017-05-29	1	1	0	0	0	0	28	5	3	55	0	0	0	0	0	0	0	0
#Smoking can damage your wallet. Smoking half a pack/day costs $1000 per year on average.	I	42	2017-05-30	2	2	1	1	0	2	732	1350	136	2225	2	2	0	4	1	0	0	1
#Smoking can damage your wallet. Smoking half a pack/day costs $1000 per year on average.	F	42	2017-05-30	2	2	1	0	0	1	282	678	88	1068	5	1	0	6	1	1	0	2
#Smoking can damage your wallet. Smoking half a pack/day costs $1000 per year on average.	F	42	2017-05-30	2	1	0	0	0	0	0	0	1	1	0	0	0	0	0	0	0	0
Even if you don’t smoke, you could be breathing in the deadly mix by being around smokers.	I	42	2017-05-30	2	2	1	2	0	3	377	781	184	1344	1	2	0	3	0	0	0	0
#Tobacco use causes ~20% of all US deaths-more than AIDS, alcohol, car accidents, homicides & illegal drugs combined	T	47	2017-06-04	7	2	0	0	4	5	214	490	1742	2454	0	0	0	1	0	0	0	1
#Smoking can damage your wallet. Smoking half a pack/day costs $1000 per year on average.	T	42	2017-05-30	2	2	1	1	3	5	261	333	1374	1972	0	1	0	1	0	1	0	1
#Smoking can damage your wallet. Smoking half a pack/day costs $1000 per year on average.	T	42	2017-05-30	2	1	1	0	0	1	16	4	3	39	0	0	0	0	0	0	0	0
Even if you don’t smoke, you could be breathing in the deadly mix by being around smokers.	F	42	2017-05-30	2	2	0	2	1	4	NDA	554	226	783	6	6	2	15	0	4	0	4
Even if you don’t smoke, you could be breathing in the deadly mix by being around smokers.	F	42	2017-05-30	2	1	0	0	0	0	0	0	1	1	0	0	0	0	0	0	0	0
Secondhand smoke causes 40,000+ US deaths per year. There is no safe level of exposure.	F	42	2017-05-30	2	2	0	2	0	2	NDA	762	527	1305	1	2	0	3	0	1	0	1
Secondhand smoke causes 40,000+ US deaths per year. There is no safe level of exposure.	F	42	2017-05-30	2	1	0	0	0	0	0	0	1	1	0	0	0	0	0	0	0	0
Formaldehyde is used to embalm dead bodies. It is also a cancer-causer in #cigarette smoke.	T	47	2017-06-04	7	2	0	3	2	8	238	731	2622	3606	0	1	0	2	0	1	0	1
Even if you don’t smoke, you could be breathing in the deadly mix by being around smokers.	T	42	2017-05-30	2	2	0	0	0	0	NDA	NDA	NDA	NDA	0	0	0	0	0	0	0	0
Even if you don’t smoke, you could be breathing in the deadly mix by being around smokers.	T	42	2017-05-30	2	1	1	0	0	1	3	15	3	37	0	0	0	0	0	0	0	0
Secondhand smoke causes 40,000+ US deaths per year. There is no safe level of exposure.	I	42	2017-05-30	2	2	0	2	3	5	NDA	921	796	1720	4	2	0	6	0	0	0	0
Hydrogen cyanide is found in #cigarette smoke. It's also in rat poison.	T	47	2017-06-04	7	2	0	0	0	3	149	451	1197	1810	0	0	0	0	0	0	0	0
Secondhand smoke causes 40,000+ US deaths per year. There is no safe level of exposure.	T	42	2017-05-30	2	1	0	0	0	0	45	11	3	75	0	0	0	0	0	0	0	0
#Smoking can destroy the tiny hairs that help keep the lungs clear, giving a person smoker’s cough.	I	43	2017-05-31	3	2	1	0	2	3	427	890	98	1421	1	0	3	4	0	0	0	0
#Smoking can destroy the tiny hairs that help keep the lungs clear, giving a person smoker’s cough.	F	43	2017-05-31	3	2	0	0	0	0	370	140	29	540	1	0	0	1	0	0	0	0
#Smoking can destroy the tiny hairs that help keep the lungs clear, giving a person smoker’s cough.	F	43	2017-05-31	3	1	0	0	0	0	0	1	2	1	0	0	0	0	0	0	0	0
Secondhand smoke causes 40000+ US deaths per year, including 30000+ coronary heart disease deaths.	I	43	2017-05-31	3	2	2	4	2	8	388	799	50	1242	2	0	3	5	0	0	0	0
Don’t let #cigs cut your life short. Smoking #cigarettes can claim more than 10 years of your life.	T	48	2017-06-05	1	2	0	0	0	0	0	0	0	238	0	0	0	0	0	0	0	0
#Smoking can destroy the tiny hairs that help keep the lungs clear, giving a person smoker’s cough.	T	43	2017-05-31	3	1	0	0	0	0	41	12	1	70	0	0	0	0	0	0	0	0
Secondhand smoke causes 40000+ US deaths per year, including 30000+ coronary heart disease deaths.	F	43	2017-05-31	3	2	1	0	0	1	314	244	99	658	2	0	0	2	1	0	0	1
Secondhand smoke causes 40000+ US deaths per year, including 30000+ coronary heart disease deaths.	F	43	2017-05-31	3	1	0	0	0	0	0	1	3	2	0	0	0	0	0	0	0	0
#Smoking can do serious damage to your wallet. Smoking half a pack per day costs about $1000/year.	F	43	2017-05-31	3	2	0	1	0	1	162	617	307	1094	2	1	0	3	0	1	0	1
#Smoking can do serious damage to your wallet. Smoking half a pack per day costs about $1000/year.	F	43	2017-05-31	3	1	0	0	0	0	0	1	2	1	0	0	0	0	0	0	0	0
If nobody used tobacco, ~40% of US cancer deaths could be prevented. #Tobacco is a major preventable cause of death	T	48	2017-06-05	1	2	1	1	1	3	923	1246	219	2418	1	0	1	2	1	0	1	2
Secondhand smoke causes 40000+ US deaths per year, including 30000+ coronary heart disease deaths.	T	43	2017-05-31	3	1	0	0	0	0	32	7	1	56	0	0	0	0	0	0	0	0
#Smoking can do serious damage to your wallet. Smoking half a pack per day costs about $1000/year.	I	43	2017-05-31	3	2	1	1	0	2	66	707	314	1091	5	0	2	7	1	0	0	1
#Smoking damages DNA, which can lead to cancer almost anywhere in the body.	T	48	2017-06-05	1	2	0	0	0	3	0	346	141	490	0	0	0	2	0	0	0	2
#Smoking can do serious damage to your wallet. Smoking half a pack per day costs about $1000/year.	T	43	2017-05-31	3	1	0	0	0	0	30	7	1	56	0	0	0	0	0	0	0	0
Using #tobacco products can lead to addiction and expose us to toxic, cancer-causing chemicals.	I	44	2017-06-01	4	2	1	3	1	5	262	478	86	826	4	2	0	6	0	0	0	0
Using #tobacco products can lead to addiction and expose us to toxic, cancer-causing chemicals.	F	44	2017-06-01	4	2	0	0	0	0	194	92	17	304	0	0	0	0	0	0	0	0
Using #tobacco products can lead to addiction and expose us to toxic, cancer-causing chemicals.	F	44	2017-06-01	4	1	0	0	0	0	1	2	2	1	0	0	0	0	0	0	0	0
Forget death, chase life. About 20% of all US deaths are caused by a #smoking-related disease.	I	44	2017-06-01	4	2	0	3	0	3	1072	1398	208	2681	1	3	0	4	0	1	0	1
3 out of 4 teen smokers become adult smokers. Teens underestimate how addictive #cigarettes are.	T	49	2017-06-06	2	2	0	0	0	5	0	0	0	3124	0	0	0	4	0	0	0	4
Using #tobacco products can lead to addiction and expose us to toxic, cancer-causing chemicals.	T	44	2017-06-01	4	1	0	0	0	0	49	32	10	124	0	0	0	0	0	0	0	0
Forget death, chase life. About 20% of all US deaths are caused by a #smoking-related disease.	F	44	2017-06-01	4	2	0	0	0	0	123	202	146	475	2	0	0	2	0	0	0	0
Forget death, chase life. About 20% of all US deaths are caused by a #smoking-related disease.	F	44	2017-06-01	4	1	0	0	0	0	0	4	2	1	0	0	0	0	0	0	0	0
Even occasional #smoking can hurt you. Every #cigarette you smoke reduces your life by 11 minutes.	F	44	2017-06-01	4	2	0	0	0	0	249	43	7	301	2	0	0	2	0	0	0	0
Even occasional #smoking can hurt you. Every #cigarette you smoke reduces your life by 11 minutes.	F	44	2017-06-01	4	1	0	0	0	0	0	4	2	1	0	0	0	0	0	0	0	0
#Smoking can destroy the tiny hairs that help keep your lungs clear, giving you smoker’s cough.	T	49	2017-06-06	2	2	0	0	0	3	0	0	0	1923	0	0	0	3	0	0	0	3
Forget death, chase life. About 20% of all US deaths are caused by a #smoking-related disease.	T	44	2017-06-01	4	1	0	0	0	0	10	0	0	30	0	0	0	0	0	0	0	0
Even occasional #smoking can hurt you. Every #cigarette you smoke reduces your life by 11 minutes.	I	44	2017-06-01	4	2	0	3	2	5	NDA	537	859	1396	2	4	0	6	0	1	0	1
If nobody smoked, about 160,000 US cancer deaths could be prevented. Even occasional #smoking can hurt you.	T	49	2017-06-06	2	2	0	0	0	2	0	0	0	NDA	0	0	0	1	0	0	0	1
Even occasional #smoking can hurt you. Every #cigarette you smoke reduces your life by 11 minutes.	T	44	2017-06-01	4	1	0	0	0	0	33	6	14	75	0	0	0	0	0	0	0	0
Smoking can cause cancer almost anywhere in the body. 160,000+ US cancer deaths every year are linked to #smoking.	I	45	2017-06-02	5	2	2	8	1	11	163	319	55	537	4	1	2	7	0	0	0	0
Smoking can cause cancer almost anywhere in the body. 160,000+ US cancer deaths every year are linked to #smoking.	F	45	2017-06-02	5	2	0	0	0	0	87	678	91	863	2	0	0	2	0	0	0	0
Smoking can cause cancer almost anywhere in the body. 160,000+ US cancer deaths every year are linked to #smoking.	F	45	2017-06-02	5	1	0	0	0	0	4	2	0	1	0	0	0	0	0	0	0	0
Some say they smoke to reduce stress. Nope. #Smoking can make our feelings of stress even worse.	I	45	2017-06-02	5	2	1	1	0	2	350	385	31	771	2	0	2	4	0	0	0	0
You can never buy back time, so keep it #tobaccofree. #Smoking can shorten your life by 10 years.	T	50	2017-06-07	3	2	2	1	2	6	1303	1177	1211	3783	0	0	0	1	0	0	0	1
Smoking can cause cancer almost anywhere in the body. 160,000+ US cancer deaths every year are linked to #smoking.	T	45	2017-06-02	5	1	0	0	0	0	9	6	0	35	0	0	0	0	0	0	0	0
Some say they smoke to reduce stress. Nope. #Smoking can make our feelings of stress even worse.	F	45	2017-06-02	5	2	0	1	2	3	222	483	187	908	2	1	2	5	0	1	2	3
Some say they smoke to reduce stress. Nope. #Smoking can make our feelings of stress even worse.	F	45	2017-06-02	5	1	0	0	0	0	4	2	0	1	0	0	0	0	0	0	0	0
If you smoke, you may be cuttin’ your time with the fam short. #Smoking can shorten your life by 10 years.	F	45	2017-06-02	5	2	0	0	0	0	105	371	204	687	4	0	0	4	0	0	0	0
If you smoke, you may be cuttin’ your time with the fam short. #Smoking can shorten your life by 10 years.	F	45	2017-06-02	5	1	0	0	0	0	4	2	0	1	0	0	0	0	0	0	0	0
Nicotine can change the way our brains work, causing us to crave more and more nicotine.	T	50	2017-06-07	3	2	0	0	1	2	0	0	382	394	0	0	1	1	0	0	1	1
Some say they smoke to reduce stress. Nope. #Smoking can make our feelings of stress even worse.	T	45	2017-06-02	5	1	0	0	0	0	7	5	2	32	0	0	0	0	0	0	0	0
If you smoke, you may be cuttin’ your time with the fam short. #Smoking can shorten your life by 10 years.	I	45	2017-06-02	5	2	1	3	1	5	87	524	426	1046	2	0	2	4	0	0	0	0
#Smoking can weaken your immune system, leaving you more vulnerable to bronchitis & pneumonia.	T	50	2017-06-07	3	2	0	1	0	1	0	3959	1160	5378	0	0	0	0	0	0	0	0
If you smoke, you may be cuttin’ your time with the fam short. #Smoking can shorten your life by 10 years.	T	45	2017-06-02	5	1	0	0	0	0	7	1	19	46	0	0	0	0	0	0	0	0
Smokers die about 10 years younger than non-smokers. When someone dies from #tobacco use, we lose them too soon.	I	46	2017-06-03	6	2	0	1	0	1	84	758	147	1002	6	2	0	8	0	0	0	0
Smokers die about 10 years younger than non-smokers. When someone dies from #tobacco use, we lose them too soon.	F	46	2017-06-03	6	2	0	1	1	2	167	1026	154	1368	2	2	1	5	0	1	1	2
Smokers die about 10 years younger than non-smokers. When someone dies from #tobacco use, we lose them too soon.	F	46	2017-06-03	6	1	0	0	0	0	2	0	-1	1	0	0	0	0	0	0	0	0
Protect your loved ones by living #tobaccofree. About 40% of US non-smokers are exposed to toxic secondhand smoke.	I	46	2017-06-03	6	2	0	0	2	2	53	477	95	632	6	2	1	9	0	0	1	1
Secondhand smoke causes 40000+ US deaths per year, and 75% are from coronary heart disease.	T	51	2017-06-08	4	2	0	1	3	5	0	313	403	719	0	0	0	0	0	0	0	0
Smokers die about 10 years younger than non-smokers. When someone dies from #tobacco use, we lose them too soon.	T	46	2017-06-03	6	1	0	0	0	0	3	18	3	40	0	0	0	0	0	0	0	0
Protect your loved ones by living #tobaccofree. About 40% of US non-smokers are exposed to toxic secondhand smoke.	F	46	2017-06-03	6	2	0	0	0	0	437	19	2	459	10	0	0	10	0	0	0	0
Protect your loved ones by living #tobaccofree. About 40% of US non-smokers are exposed to toxic secondhand smoke.	F	46	2017-06-03	6	1	0	0	0	0	0	0	1	1	0	0	0	0	0	0	0	0
Over 15 million 3-11 year-olds are exposed to secondhand smoke. There is no safe level of exposure.	F	46	2017-06-03	6	2	0	0	0	0	128	637	223	988	2	0	0	2	0	0	0	0
Over 15 million 3-11 year-olds are exposed to secondhand smoke. There is no safe level of exposure.	F	46	2017-06-03	6	1	0	0	0	0	0	0	1	1	1	0	0	1	0	0	0	0
Every day in the US 700+ youth become daily smokers. Nicotine is highly addictive.	T	51	2017-06-08	4	2	0	3	1	6	0	0	0	3302	0	0	0	0	0	0	0	0
Protect your loved ones by living #tobaccofree. About 40% of US non-smokers are exposed to toxic secondhand smoke.	T	46	2017-06-03	6	1	0	0	0	0	1	16	26	79	0	0	0	0	0	0	0	0
Over 15 million 3-11 year-olds are exposed to secondhand smoke. There is no safe level of exposure.	I	46	2017-06-03	6	2	0	0	0	0	364	2391	1483	4268	0	0	0	0	0	0	0	0
#Smoking can cause long-term damage. Over 16 million Americans have a disease caused by smoking.	T	51	2017-06-08	4	2	0	0	1	1	0	688	1729	2424	0	0	0	0	0	0	0	0
Over 15 million 3-11 year-olds are exposed to secondhand smoke. There is no safe level of exposure.	T	46	2017-06-03	6	1	0	0	0	0	0	0	29	55	0	0	0	0	0	0	0	0
#Tobacco use causes ~20% of all US deaths-more than AIDS, alcohol, car accidents, homicides & illegal drugs combined	I	47	2017-06-04	7	2	3	1	0	4	153	180	29	367	6	2	0	8	0	0	0	0
#Tobacco use causes ~20% of all US deaths-more than AIDS, alcohol, car accidents, homicides & illegal drugs combined	F	47	2017-06-04	7	2	0	3	1	4	255	598	158	1026	6	2	1	9	0	2	1	3
#Tobacco use causes ~20% of all US deaths-more than AIDS, alcohol, car accidents, homicides & illegal drugs combined	F	47	2017-06-04	7	1	0	0	0	0	0	1	0	1	0	0	0	0	0	0	0	0
Formaldehyde is used to embalm dead bodies. It is also a cancer-causer in #cigarette smoke.	I	47	2017-06-04	7	2	1	3	1	5	82	269	44	396	2	3	0	5	0	0	0	0
There is no safe level of exposure to secondhand smoke. Even a short time can harm our health.	T	52	2017-06-09	5	2	0	0	0	1	1401	875	259	2577	0	0	0	0	0	0	0	0
#Tobacco use causes ~20% of all US deaths-more than AIDS, alcohol, car accidents, homicides & illegal drugs combined	T	47	2017-06-04	7	1	0	0	0	0	7	57	1	82	0	0	0	0	0	0	0	0
Formaldehyde is used to embalm dead bodies. It is also a cancer-causer in #cigarette smoke.	F	47	2017-06-04	7	2	0	1	0	1	210	725	166	1121	5	0	0	5	0	0	0	0
Formaldehyde is used to embalm dead bodies. It is also a cancer-causer in #cigarette smoke.	F	47	2017-06-04	7	1	0	0	0	0	0	1	0	1	0	0	0	0	0	0	0	0
Hydrogen cyanide is found in #cigarette smoke. It's also in rat poison.	F	47	2017-06-04	7	2	0	2	3	5	86	245	127	458	2	0	0	2	0	0	0	0
Hydrogen cyanide is found in #cigarette smoke. It's also in rat poison.	F	47	2017-06-04	7	1	0	0	0	0	0	1	0	1	0	0	0	0	0	0	0	0
Protect your loved ones by living #tobaccofree. 100 million+ US non-smokers are exposed to toxic secondhand smoke.	T	52	2017-06-09	5	2	0	0	1	1	927	203	1948	3103	0	0	0	0	0	0	0	0
Formaldehyde is used to embalm dead bodies. It is also a cancer-causer in #cigarette smoke.	T	47	2017-06-04	7	1	1	0	0	1	1	24	1	59	0	0	0	0	0	0	0	0
Hydrogen cyanide is found in #cigarette smoke. It's also in rat poison.	I	47	2017-06-04	7	2	0	3	3	6	NDA	357	280	641	2	2	0	4	0	0	0	0
#Smoking damages our DNA, which can cause cancer almost anywhere, not just our lungs.	T	52	2017-06-09	5	2	2	1	2	8	570	971	551	2145	1	1	1	5	1	1	0	3
Hydrogen cyanide is found in #cigarette smoke. It's also in rat poison.	T	47	2017-06-04	7	1	1	0	0	1	0	56	3	97	0	0	0	0	0	0	0	0
Don’t let #cigs cut your life short. Smoking #cigarettes can claim more than 10 years of your life.	I	48	2017-06-05	1	2	2	3	0	5	73	169	13	255	2	2	0	4	0	0	0	0
Don’t let #cigs cut your life short. Smoking #cigarettes can claim more than 10 years of your life.	F	48	2017-06-05	1	2	0	2	1	4	405	477	115	1002	2	2	2	7	0	1	0	1
Don’t let #cigs cut your life short. Smoking #cigarettes can claim more than 10 years of your life.	F	48	2017-06-05	1	1	0	0	0	0	1	0	0	1	0	0	0	0	0	0	0	0
If nobody used tobacco, ~40% of US cancer deaths could be prevented. #Tobacco is a major preventable cause of death	I	48	2017-06-05	1	2	1	0	1	2	56	615	108	780	6	2	0	8	0	0	0	0
Nicotine can change the way a person's brain works, causing them to crave more and more nicotine.	T	53	2017-06-10	6	2	1	0	0	1	743	464	883	2112	1	0	0	1	1	0	0	1
Don’t let #cigs cut your life short. Smoking #cigarettes can claim more than 10 years of your life.	T	48	2017-06-05	1	1	0	0	0	0	26	2	3	56	0	0	0	0	0	0	0	0
If nobody used tobacco, ~40% of US cancer deaths could be prevented. #Tobacco is a major preventable cause of death	F	48	2017-06-05	1	2	0	0	0	0	226	964	261	1464	2	0	0	2	0	0	0	0
If nobody used tobacco, ~40% of US cancer deaths could be prevented. #Tobacco is a major preventable cause of death	F	48	2017-06-05	1	1	0	0	0	0	1	0	0	1	0	0	0	0	0	0	0	0
#Smoking damages DNA, which can lead to cancer almost anywhere in the body.	F	48	2017-06-05	1	2	0	3	0	3	111	693	314	1124	2	7	0	9	0	6	0	6
#Smoking damages DNA, which can lead to cancer almost anywhere in the body.	F	48	2017-06-05	1	1	0	0	0	0	1	0	0	1	0	0	0	0	0	0	0	0
If nobody smoked, about 30% of cancer deaths in the US could be prevented.	T	53	2017-06-10	6	2	0	2	1	4	86	587	494	1178	0	1	1	2	0	1	0	1
If nobody used tobacco, ~40% of US cancer deaths could be prevented. #Tobacco is a major preventable cause of death	T	48	2017-06-05	1	1	0	1	0	1	29	3	3	52	0	1	0	1	0	1	0	1
#Smoking damages DNA, which can lead to cancer almost anywhere in the body.	I	48	2017-06-05	1	2	0	1	3	4	278	1244	691	2215	2	2	0	4	0	0	0	0
There is no safe level of exposure to secondhand smoke. Even a short time can harm your health.	T	53	2017-06-10	6	2	1	4	1	6	986	2142	199	3395	1	0	1	2	1	0	1	2
#Smoking damages DNA, which can lead to cancer almost anywhere in the body.	T	48	2017-06-05	1	1	1	0	0	1	26	1	2	45	0	0	0	0	0	0	0	0
3 out of 4 teen smokers become adult smokers. Teens underestimate how addictive #cigarettes are.	I	49	2017-06-06	2	2	2	0	0	2	187	220	43	450	10	0	0	12	0	0	0	0
3 out of 4 teen smokers become adult smokers. Teens underestimate how addictive #cigarettes are.	F	49	2017-06-06	2	2	1	2	0	3	522	830	95	1452	7	2	0	9	1	1	0	2
3 out of 4 teen smokers become adult smokers. Teens underestimate how addictive #cigarettes are.	F	49	2017-06-06	2	1	0	0	0	0	1	0	0	1	0	0	0	0	0	0	0	0
#Smoking can destroy the tiny hairs that help keep your lungs clear, giving you smoker’s cough.	I	49	2017-06-06	2	2	1	2	2	5	86	183	34	303	5	1	0	8	0	0	0	0
Look out for the lil ones by keeping it #tobaccofree. Over 15 million 3-11 year-olds are exposed to secondhand smoke	T	54	2017-06-11	7	2	0	0	1	1	316	1071	850	2330	0	0	1	1	0	0	1	1
3 out of 4 teen smokers become adult smokers. Teens underestimate how addictive #cigarettes are.	T	49	2017-06-06	2	1	0	0	0	0	52	5	2	93	0	0	0	0	0	0	0	0
#Smoking can destroy the tiny hairs that help keep your lungs clear, giving you smoker’s cough.	F	49	2017-06-06	2	2	0	2	3	5	359	690	220	1275	2	1	2	5	0	1	2	3
#Smoking can destroy the tiny hairs that help keep your lungs clear, giving you smoker’s cough.	F	49	2017-06-06	2	1	0	0	0	0	0	1	0	1	0	0	0	0	0	0	0	0
If nobody smoked, about 160,000 US cancer deaths could be prevented. Even occasional #smoking can hurt you.	F	49	2017-06-06	2	2	0	1	1	2	117	682	285	1096	2	1	1	4	0	1	1	2
If nobody smoked, about 160,000 US cancer deaths could be prevented. Even occasional #smoking can hurt you.	F	49	2017-06-06	2	1	0	0	0	0	0	1	0	1	0	0	0	0	0	0	0	0
Smoking can cause cancer almost anywhere in the body. About 30% of US cancer deaths are linked to #smoking.	T	54	2017-06-11	7	2	1	2	0	3	412	624	590	1682	1	1	0	2	1	0	0	1
#Smoking can destroy the tiny hairs that help keep your lungs clear, giving you smoker’s cough.	T	49	2017-06-06	2	1	0	0	0	0	35	13	1	63	0	0	0	0	0	0	0	0
If nobody smoked, about 160,000 US cancer deaths could be prevented. Even occasional #smoking can hurt you.	I	49	2017-06-06	2	2	0	0	0	0	209	705	509	1428	5	0	0	7	0	0	0	0
Using #tobacco products can lead to addiction and expose people to toxic, cancer-causing chemicals.	T	54	2017-06-11	7	2	0	0	0	0	801	524	294	1648	0	0	0	0	0	0	0	0
If nobody smoked, about 160,000 US cancer deaths could be prevented. Even occasional #smoking can hurt you.	T	49	2017-06-06	2	1	0	0	0	0	19	2	1	38	0	0	0	0	0	0	0	0
You can never buy back time, so keep it #tobaccofree. #Smoking can shorten your life by 10 years.	I	50	2017-06-07	3	2	0	0	0	0	221	276	19	518	3	0	2	5	0	0	0	0
You can never buy back time, so keep it #tobaccofree. #Smoking can shorten your life by 10 years.	F	50	2017-06-07	3	2	1	3	0	4	195	569	141	912	3	2	0	5	0	1	0	1
You can never buy back time, so keep it #tobaccofree. #Smoking can shorten your life by 10 years.	F	50	2017-06-07	3	1	0	0	0	0	0	1	0	1	0	0	0	0	0	0	0	0
Nicotine can change the way our brains work, causing us to crave more and more nicotine.	I	50	2017-06-07	3	2	2	1	0	3	562	876	138	1582	8	0	2	10	0	0	0	0
Teens underestimate how addictive #cigarettes are. 3 out of 4 teen smokers become adult smokers.	T	55	2017-06-12	1	2	1	1	1	3	405	2067	2368	4889	1	0	0	1	1	0	0	1
You can never buy back time, so keep it #tobaccofree. #Smoking can shorten your life by 10 years.	T	50	2017-06-07	3	1	0	0	0	0	34	2	1	51	0	0	0	0	0	0	0	0
Nicotine can change the way our brains work, causing us to crave more and more nicotine.	F	50	2017-06-07	3	2	0	1	2	3	92	515	196	814	6	1	1	8	0	0	1	1
Nicotine can change the way our brains work, causing us to crave more and more nicotine.	F	50	2017-06-07	3	1	0	0	0	0	0	1	0	1	1	0	0	1	0	0	0	0
#Smoking can weaken your immune system, leaving you more vulnerable to bronchitis & pneumonia.	F	50	2017-06-07	3	2	1	0	1	2	227	387	144	765	3	0	0	3	1	0	0	1
#Smoking can weaken your immune system, leaving you more vulnerable to bronchitis & pneumonia.	F	50	2017-06-07	3	1	0	0	0	0	0	1	0	1	0	0	0	0	0	0	0	0
#Smoking damages your DNA, which can cause cancer almost anywhere, not just your lungs.	T	55	2017-06-12	1	2	0	0	2	2	138	303	357	803	0	0	1	1	0	0	1	1
Nicotine can change the way our brains work, causing us to crave more and more nicotine.	T	50	2017-06-07	3	1	1	0	0	1	59	7	1	81	0	0	0	0	0	0	0	0
#Smoking can weaken your immune system, leaving you more vulnerable to bronchitis & pneumonia.	I	50	2017-06-07	3	2	0	3	2	5	120	556	232	909	6	0	3	9	0	0	1	1
About 20% of all US deaths are caused by a #smoking-related disease. Forget death, chase life.	T	55	2017-06-12	1	2	1	1	0	3	1537	472	634	2742	0	1	0	2	0	1	0	2
#Smoking can weaken your immune system, leaving you more vulnerable to bronchitis & pneumonia.	T	50	2017-06-07	3	1	0	0	0	0	41	10	1	66	0	0	0	0	0	0	0	0
Secondhand smoke causes 40000+ US deaths per year, and 75% are from coronary heart disease.	I	51	2017-06-08	4	2	1	5	0	6	78	147	18	243	6	0	2	8	0	0	0	0
Secondhand smoke causes 40000+ US deaths per year, and 75% are from coronary heart disease.	F	51	2017-06-08	4	2	0	0	0	0	87	387	94	573	2	0	0	2	0	0	0	0
Secondhand smoke causes 40000+ US deaths per year, and 75% are from coronary heart disease.	F	51	2017-06-08	4	1	0	0	0	0	NDA	NDA	NDA	NDA	0	0	0	0	0	0	0	0
Every day in the US 700+ youth become daily smokers. Nicotine is highly addictive.	I	51	2017-06-08	4	2	0	0	0	0	9	258	52	319	6	0	0	6	0	0	0	0
Nicotine is highly addictive. Every day in the US 700+ youth become daily smokers.	T	56	2017-06-13	2	2	0	3	1	6	1398	617	453	2524	0	3	0	3	0	3	0	3
Secondhand smoke causes 40000+ US deaths per year, and 75% are from coronary heart disease.	T	51	2017-06-08	4	1	0	1	0	1	43	3	1	66	0	0	0	0	0	0	0	0
Every day in the US 700+ youth become daily smokers. Nicotine is highly addictive.	F	51	2017-06-08	4	2	1	0	0	1	22	730	210	970	3	0	0	3	1	0	0	1
Every day in the US 700+ youth become daily smokers. Nicotine is highly addictive.	F	51	2017-06-08	4	1	0	0	0	0	NDA	NDA	NDA	NDA	0	0	0	0	0	0	0	0
#Smoking can cause long-term damage. Over 16 million Americans have a disease caused by smoking.	F	51	2017-06-08	4	2	0	1	1	2	6	606	262	881	2	1	1	4	0	1	1	2
#Smoking can cause long-term damage. Over 16 million Americans have a disease caused by smoking.	F	51	2017-06-08	4	1	0	0	0	0	NDA	NDA	NDA	NDA	0	0	0	0	0	0	0	0
About 40% of non-smokers in this country are exposed to toxic secondhand smoke.	T	56	2017-06-13	2	2	0	2	1	3	302	501	784	1602	0	0	1	1	0	0	1	1
Every day in the US 700+ youth become daily smokers. Nicotine is highly addictive.	T	51	2017-06-08	4	1	0	0	0	0	11	1	1	25	0	0	0	0	0	0	0	0
#Smoking can cause long-term damage. Over 16 million Americans have a disease caused by smoking.	I	51	2017-06-08	4	2	0	2	3	5	NDA	394	362	756	3	0	3	6	0	0	0	0
About 40% of US non-smokers are exposed to toxic secondhand smoke. Protect your loved ones by living #tobaccofree.	T	56	2017-06-13	2	2	0	2	1	3	816	1225	593	2691	0	0	0	0	0	0	0	0
#Smoking can cause long-term damage. Over 16 million Americans have a disease caused by smoking.	T	51	2017-06-08	4	1	0	0	0	0	18	3	1	38	0	0	0	0	0	0	0	0
There is no safe level of exposure to secondhand smoke. Even a short time can harm our health.	I	52	2017-06-09	5	2	0	1	0	1	19	238	28	285	5	0	0	5	0	0	0	0
There is no safe level of exposure to secondhand smoke. Even a short time can harm our health.	F	52	2017-06-09	5	2	0	0	0	0	264	68	21	353	2	0	0	2	0	0	0	0
There is no safe level of exposure to secondhand smoke. Even a short time can harm our health.	F	52	2017-06-09	5	1	0	0	0	0	0	0	0	0	0	0	0	0	0	0	0	0
Protect your loved ones by living #tobaccofree. 100 million+ US non-smokers are exposed to toxic secondhand smoke.	I	52	2017-06-09	5	2	1	5	1	7	24	928	140	1098	1	2	0	3	0	0	0	0
How does #smoking take a decade of life away? Smokers die about 10 years younger than non-smokers.	T	57	2017-06-14	3	2	0	3	0	3	428	616	409	1474	0	1	0	1	0	1	0	1
There is no safe level of exposure to secondhand smoke. Even a short time can harm our health.	T	52	2017-06-09	5	1	0	0	0	0	66	11	1	109	0	0	0	0	0	0	0	0
Protect your loved ones by living #tobaccofree. 100 million+ US non-smokers are exposed to toxic secondhand smoke.	F	52	2017-06-09	5	2	0	0	1	1	83	236	424	748	2	0	0	2	0	0	0	0
Protect your loved ones by living #tobaccofree. 100 million+ US non-smokers are exposed to toxic secondhand smoke.	F	52	2017-06-09	5	1	0	0	0	0	0	0	0	0	0	0	0	0	0	0	0	0
#Smoking damages our DNA, which can cause cancer almost anywhere, not just our lungs.	F	52	2017-06-09	5	2	1	4	1	10	55	458	832	1359	3	4	1	10	1	3	1	6
#Smoking damages our DNA, which can cause cancer almost anywhere, not just our lungs.	F	52	2017-06-09	5	1	0	0	0	0	0	0	0	0	0	0	0	0	0	0	0	0
About 30% of US cancer deaths are linked to #smoking. Smoking can cause cancer almost anywhere in the body.	T	57	2017-06-14	3	2	0	0	0	0	1635	377	4572	6707	0	0	0	0	0	0	0	0
Protect your loved ones by living #tobaccofree. 100 million+ US non-smokers are exposed to toxic secondhand smoke.	T	52	2017-06-09	5	1	0	0	0	0	32	4	1	52	0	0	0	0	0	0	0	0
#Smoking damages our DNA, which can cause cancer almost anywhere, not just our lungs.	I	52	2017-06-09	5	2	1	1	0	2	328	851	678	1865	6	3	0	9	0	1	0	1
When someone dies from #tobacco use, we lose them too soon. Smokers die about 10 years younger than non-smokers.	T	57	2017-06-14	3	2	0	3	1	5	42	1416	2508	3998	0	1	0	2	0	1	0	2
#Smoking damages our DNA, which can cause cancer almost anywhere, not just our lungs.	T	52	2017-06-09	5	1	0	0	0	0	37	18	2	74	0	0	0	0	0	0	0	0
Nicotine can change the way a person's brain works, causing them to crave more and more nicotine.	I	53	2017-06-10	6	2	0	1	0	1	99	212	51	311	6	2	0	8	0	0	0	0
Nicotine can change the way a person's brain works, causing them to crave more and more nicotine.	F	53	2017-06-10	6	2	1	1	0	2	379	608	95	991	3	2	0	5	1	2	0	3
Nicotine can change the way a person's brain works, causing them to crave more and more nicotine.	F	53	2017-06-10	6	1	0	0	0	0	0	0	0	0	0	0	0	0	0	0	0	0
If nobody smoked, about 30% of cancer deaths in the US could be prevented.	I	53	2017-06-10	6	2	2	1	0	3	116	267	36	383	11	2	0	13	0	0	0	0
Even occasional #smoking can hurt you. Every #cigarette you smoke reduces your life by almost 20% of an hour.	T	58	2017-06-15	4	2	0	0	1	1	238	1295	454	2010	0	0	1	1	0	0	0	0
Nicotine can change the way a person's brain works, causing them to crave more and more nicotine.	T	53	2017-06-10	6	1	0	0	0	0	66	10	1	106	0	0	0	0	0	0	0	0
If nobody smoked, about 30% of cancer deaths in the US could be prevented.	F	53	2017-06-10	6	2	2	2	1	5	97	455	173	554	6	1	1	8	0	0	0	0
If nobody smoked, about 30% of cancer deaths in the US could be prevented.	F	53	2017-06-10	6	1	0	0	0	0	0	0	0	0	0	0	0	0	0	0	0	0
There is no safe level of exposure to secondhand smoke. Even a short time can harm your health.	F	53	2017-06-10	6	2	1	2	0	3	99	525	156	626	1	0	0	1	0	0	0	0
There is no safe level of exposure to secondhand smoke. Even a short time can harm your health.	F	53	2017-06-10	6	1	0	0	0	0	0	0	0	0	0	0	0	0	0	0	0	0
Even if someone doesn't smoke, they could be breathing in the deadly mix by being around smokers.	T	58	2017-06-15	4	2	1	0	0	1	719	563	567	1875	0	0	0	0	0	0	0	0
If nobody smoked, about 30% of cancer deaths in the US could be prevented.	T	53	2017-06-10	6	1	2	0	0	2	49	9	1	88	0	0	0	0	0	0	0	0
There is no safe level of exposure to secondhand smoke. Even a short time can harm your health.	I	53	2017-06-10	6	2	1	2	2	5	NDA	1170	543	1170	5	2	0	7	0	0	0	0
About 50% of 3-11 year-olds are exposed to secondhand smoke. There is no safe level of exposure.	T	58	2017-06-15	4	2	0	1	0	2	448	2285	747	3530	0	1	0	1	0	1	0	1
There is no safe level of exposure to secondhand smoke. Even a short time can harm your health.	T	53	2017-06-10	6	1	0	0	0	0	33	7	2	58	0	0	0	0	0	0	0	0
Look out for the lil ones by keeping it #tobaccofree. Over 15 million 3-11 year-olds are exposed to secondhand smoke	I	54	2017-06-11	7	2	2	2	0	4	300	280	44	344	6	2	0	8	0	0	0	0
Look out for the lil ones by keeping it #tobaccofree. Over 15 million 3-11 year-olds are exposed to secondhand smoke	F	54	2017-06-11	7	2	0	0	0	0	441	380	76	521	6	0	0	6	0	0	0	0
Look out for the lil ones by keeping it #tobaccofree. Over 15 million 3-11 year-olds are exposed to secondhand smoke	F	54	2017-06-11	7	1	0	0	0	0	0	0	0	0	0	0	0	0	0	0	0	0
Smoking can cause cancer almost anywhere in the body. About 30% of US cancer deaths are linked to #smoking.	I	54	2017-06-11	7	2	2	3	0	5	253	232	45	299	6	2	0	8	0	0	0	0
Even if we don’t smoke, we could be breathing in the deadly mix by being around smokers.	T	59	2017-06-16	5	2	1	0	0	3	77	1307	323	1726	1	0	0	1	1	0	0	1
Look out for the lil ones by keeping it #tobaccofree. Over 15 million 3-11 year-olds are exposed to secondhand smoke	T	54	2017-06-11	7	1	0	0	0	0	51	4	1	70	0	0	0	0	0	0	0	0
Smoking can cause cancer almost anywhere in the body. About 30% of US cancer deaths are linked to #smoking.	F	54	2017-06-11	7	2	0	0	0	0	669	664	357	1042	2	0	0	2	0	0	0	0
Smoking can cause cancer almost anywhere in the body. About 30% of US cancer deaths are linked to #smoking.	F	54	2017-06-11	7	1	0	0	0	0	0	0	0	0	0	0	0	0	0	0	0	0
Using #tobacco products can lead to addiction and expose people to toxic, cancer-causing chemicals.	F	54	2017-06-11	7	2	0	1	1	3	506	404	170	678	2	1	1	5	0	1	1	2
Using #tobacco products can lead to addiction and expose people to toxic, cancer-causing chemicals.	F	54	2017-06-11	7	1	0	0	0	0	0	0	0	0	0	0	0	0	0	0	0	0
Some say they smoke to reduce stress. Nope. #Smoking can make your feelings of stress even worse.	T	59	2017-06-16	5	2	1	1	0	2	223	620	507	1384	1	0	0	1	1	0	0	1
Smoking can cause cancer almost anywhere in the body. About 30% of US cancer deaths are linked to #smoking.	T	54	2017-06-11	7	1	0	0	0	0	23	1	1	46	0	0	0	0	0	0	0	0
Using #tobacco products can lead to addiction and expose people to toxic, cancer-causing chemicals.	I	54	2017-06-11	7	2	1	4	0	5	121	121	129	251	2	2	0	4	0	0	0	0
If nobody smoked, about 30% of US cancer deaths could be prevented. Even occasional #smoking can hurt you.	T	59	2017-06-16	5	2	1	0	0	1	257	168	1135	1562	1	0	0	1	1	0	0	1
Using #tobacco products can lead to addiction and expose people to toxic, cancer-causing chemicals.	T	54	2017-06-11	7	1	0	0	0	0	82	44	48	206	0	0	0	0	0	0	0	0
Teens underestimate how addictive #cigarettes are. 3 out of 4 teen smokers become adult smokers.	I	55	2017-06-12	1	2	0	3	0	3	96	240	35	373	1	0	0	1	0	0	0	0
Teens underestimate how addictive #cigarettes are. 3 out of 4 teen smokers become adult smokers.	F	55	2017-06-12	1	2	1	0	0	1	210	402	61	684	3	0	0	3	1	0	0	1
Teens underestimate how addictive #cigarettes are. 3 out of 4 teen smokers become adult smokers.	F	55	2017-06-12	1	1	0	0	0	0	0	0	0	0	0	0	0	0	0	0	0	0
#Smoking damages your DNA, which can cause cancer almost anywhere, not just your lungs.	I	55	2017-06-12	1	2	2	2	0	4	426	684	122	1234	7	0	0	9	1	0	0	1
#Smoking can damage everyone's wallets. Smoking half a pack/day costs $1000 per year on average.	T	60	2017-06-17	6	2	1	1	1	5	567	508	181	1280	0	0	0	1	0	0	0	1
Teens underestimate how addictive #cigarettes are. 3 out of 4 teen smokers become adult smokers.	T	55	2017-06-12	1	1	1	0	0	1	14	1	2	37	1	0	0	1	1	0	0	1
#Smoking damages your DNA, which can cause cancer almost anywhere, not just your lungs.	F	55	2017-06-12	1	2	0	2	0	2	102	515	162	796	2	1	0	3	0	1	0	1
#Smoking damages your DNA, which can cause cancer almost anywhere, not just your lungs.	F	55	2017-06-12	1	1	0	0	0	0	0	0	0	0	0	0	0	0	0	0	0	0
About 20% of all US deaths are caused by a #smoking-related disease. Forget death, chase life.	F	55	2017-06-12	1	2	0	1	0	1	94	272	137	511	5	1	0	6	0	1	0	1
About 20% of all US deaths are caused by a #smoking-related disease. Forget death, chase life.	F	55	2017-06-12	1	1	0	0	0	0	0	0	0	0	0	0	0	0	0	0	0	0
Polonium-210 is a chemical in nuclear reactors. It’s also found in #cigarette smoke.	T	60	2017-06-17	6	2	0	0	0	1	122	328	211	667	0	0	0	0	0	0	0	0
#Smoking damages your DNA, which can cause cancer almost anywhere, not just your lungs.	T	55	2017-06-12	1	1	1	0	0	1	32	7	2	63	0	0	0	0	0	0	0	0
About 20% of all US deaths are caused by a #smoking-related disease. Forget death, chase life.	I	55	2017-06-12	1	2	3	4	1	8	51	217	132	400	2	0	1	3	0	0	0	0
Nicotine can change the way your brain works, causing you to crave more and more nicotine.	T	60	2017-06-17	6	2	1	0	2	4	316	393	359	1074	1	0	2	3	1	0	2	3
About 20% of all US deaths are caused by a #smoking-related disease. Forget death, chase life.	T	55	2017-06-12	1	1	0	0	0	0	17	1	3	46	0	0	0	0	0	0	0	0
Nicotine is highly addictive. Every day in the US 700+ youth become daily smokers.	I	56	2017-06-13	2	2	1	0	0	1	278	422	84	788	2	0	0	4	0	0	0	0
Nicotine is highly addictive. Every day in the US 700+ youth become daily smokers.	F	56	2017-06-13	2	2	2	1	0	3	300	451	76	836	4	2	0	6	2	1	0	3
Nicotine is highly addictive. Every day in the US 700+ youth become daily smokers.	F	56	2017-06-13	2	1	0	0	0	0	NDA	NDA	NDA	NDA	0	0	0	0	0	0	0	0
About 40% of non-smokers in this country are exposed to toxic secondhand smoke.	I	56	2017-06-13	2	2	1	1	0	2	311	445	91	847	2	0	0	4	0	0	0	0
How does #smoking take a decade of life away? Smokers die about 12% earlier than non-smokers.	T	61	2017-06-18	7	2	0	0	0	1	352	655	116	1131	0	0	0	1	0	0	0	0
Nicotine is highly addictive. Every day in the US 700+ youth become daily smokers.	T	56	2017-06-13	2	1	1	0	0	1	10	4	4	37	0	0	0	0	0	0	0	0
About 40% of non-smokers in this country are exposed to toxic secondhand smoke.	F	56	2017-06-13	2	2	0	0	0	0	28	479	418	497	2	0	0	2	0	0	0	0
About 40% of non-smokers in this country are exposed to toxic secondhand smoke.	F	56	2017-06-13	2	1	0	0	0	0	NDA	NDA	NDA	NDA	0	0	0	0	0	0	0	0
About 40% of US non-smokers are exposed to toxic secondhand smoke. Protect your loved ones by living #tobaccofree.	F	56	2017-06-13	2	2	0	0	0	0	98	242	153	928	2	0	0	2	0	0	0	0
About 40% of US non-smokers are exposed to toxic secondhand smoke. Protect your loved ones by living #tobaccofree.	F	56	2017-06-13	2	1	0	0	0	0	NDA	NDA	NDA	NDA	0	0	0	0	0	0	0	0
#Smoking can shorten your life by 10 years. If you smoke, you may be cuttin’ your time with the fam short.	T	61	2017-06-18	7	2	0	0	1	2	289	156	471	926	0	0	1	2	0	0	1	2
About 40% of non-smokers in this country are exposed to toxic secondhand smoke.	T	56	2017-06-13	2	1	1	0	0	1	6	2	3	28	0	0	0	0	0	0	0	0
About 40% of US non-smokers are exposed to toxic secondhand smoke. Protect your loved ones by living #tobaccofree.	I	56	2017-06-13	2	2	0	0	2	2	NDA	1133	1032	2174	2	0	0	4	0	0	0	0
Over 100 million non-smokers in this country are exposed to toxic secondhand smoke.	T	61	2017-06-18	7	2	0	1	0	2	812	248	309	1406	0	0	0	0	0	0	0	0
About 40% of US non-smokers are exposed to toxic secondhand smoke. Protect your loved ones by living #tobaccofree.	T	56	2017-06-13	2	1	0	0	0	0	33	5	5	62	0	0	0	0	0	0	0	0
How does #smoking take a decade of life away? Smokers die about 10 years younger than non-smokers.	I	57	2017-06-14	3	2	2	1	2	5	203	391	69	668	0	0	1	1	0	0	0	0
How does #smoking take a decade of life away? Smokers die about 10 years younger than non-smokers.	F	57	2017-06-14	3	2	1	2	1	4	237	587	110	947	0	1	1	2	0	1	1	2
How does #smoking take a decade of life away? Smokers die about 10 years younger than non-smokers.	F	57	2017-06-14	3	1	0	0	0	0	0	0	0	0	0	0	0	0	0	0	0	0
About 30% of US cancer deaths are linked to #smoking. Smoking can cause cancer almost anywhere in the body.	I	57	2017-06-14	3	2	0	0	0	0	316	1664	328	2324	0	0	0	3	0	0	0	0
Even occasional #smoking can hurt you. If nobody smoked, about 160,000 US cancer deaths could be prevented.	T	62	2017-06-19	1	2	0	1	1	2	236	296	470	1004	0	1	1	2	0	1	0	1
How does #smoking take a decade of life away? Smokers die about 10 years younger than non-smokers.	T	57	2017-06-14	3	1	0	0	0	0	11	3	0	36	0	0	0	0	0	0	0	0
About 30% of US cancer deaths are linked to #smoking. Smoking can cause cancer almost anywhere in the body.	F	57	2017-06-14	3	2	0	0	0	0	98	182	52	337	0	0	0	0	0	0	0	0
About 30% of US cancer deaths are linked to #smoking. Smoking can cause cancer almost anywhere in the body.	F	57	2017-06-14	3	1	0	0	0	0	0	0	0	0	0	0	0	0	0	0	0	0
When someone dies from #tobacco use, we lose them too soon. Smokers die about 10 years younger than non-smokers.	F	57	2017-06-14	3	2	1	1	1	3	43	266	183	497	2	0	1	3	0	0	1	1
When someone dies from #tobacco use, we lose them too soon. Smokers die about 10 years younger than non-smokers.	F	57	2017-06-14	3	1	0	0	0	0	0	0	0	0	0	0	0	0	0	0	0	0
#Smoking can destroy the tiny hairs that help keep our lungs clear, giving us smoker’s cough.	T	62	2017-06-19	1	2	0	0	1	1	487	669	646	1833	0	0	0	0	0	0	0	0
About 30% of US cancer deaths are linked to #smoking. Smoking can cause cancer almost anywhere in the body.	T	57	2017-06-14	3	1	0	0	0	0	19	3	0	47	0	0	0	0	0	0	0	0
When someone dies from #tobacco use, we lose them too soon. Smokers die about 10 years younger than non-smokers.	I	57	2017-06-14	3	2	2	0	0	2	71	385	316	775	6	0	0	9	0	0	0	0
There is no safe level of exposure to secondhand smoke. Even a short time can harm people's health.	T	62	2017-06-19	1	2	0	0	0	0	476	165	201	862	0	0	0	0	0	0	0	0
When someone dies from #tobacco use, we lose them too soon. Smokers die about 10 years younger than non-smokers.	T	57	2017-06-14	3	1	0	0	0	0	29	4	0	55	0	0	0	0	0	0	0	0
Even occasional #smoking can hurt you. Every #cigarette you smoke reduces your life by almost 20% of an hour.	I	58	2017-06-15	4	2	2	3	0	5	381	710	79	1178	1	0	1	4	1	0	0	1
Even occasional #smoking can hurt you. Every #cigarette you smoke reduces your life by almost 20% of an hour.	F	58	2017-06-15	4	2	0	1	0	1	164	325	48	541	2	0	0	2	0	0	0	0
Even occasional #smoking can hurt you. Every #cigarette you smoke reduces your life by almost 20% of an hour.	F	58	2017-06-15	4	1	0	0	0	0	0	0	0	0	0	0	0	0	0	0	0	0
Even if someone doesn't smoke, they could be breathing in the deadly mix by being around smokers.	I	58	2017-06-15	4	2	1	3	0	4	248	517	97	866	3	0	1	6	0	0	0	0
#Tobacco use causes 1300 US deaths daily-more than AIDS, alcohol, car accidents, homicides & illegal drugs combined	T	63	2017-06-20	2	2	0	0	0	0	500	598	635	1738	0	0	0	0	0	0	0	0
Even occasional #smoking can hurt you. Every #cigarette you smoke reduces your life by almost 20% of an hour.	T	58	2017-06-15	4	1	0	0	0	1	56	9	1	100	0	0	0	0	0	0	0	0
Even if someone doesn't smoke, they could be breathing in the deadly mix by being around smokers.	F	58	2017-06-15	4	2	0	3	0	3	39	539	251	844	0	1	0	1	0	1	0	1
Even if someone doesn't smoke, they could be breathing in the deadly mix by being around smokers.	F	58	2017-06-15	4	1	0	0	0	0	0	0	0	0	0	0	0	0	0	0	0	0
About 50% of 3-11 year-olds are exposed to secondhand smoke. There is no safe level of exposure.	F	58	2017-06-15	4	2	1	1	0	2	NDA	537	309	861	1	2	0	3	1	1	0	2
About 50% of 3-11 year-olds are exposed to secondhand smoke. There is no safe level of exposure.	F	58	2017-06-15	4	1	0	0	0	0	0	0	0	0	0	0	0	0	0	0	0	0
In the US, 480,000 deaths are caused by a #smoking-related disease every year.	T	63	2017-06-20	2	2	0	1	0	1	812	1441	559	2845	0	0	0	0	0	0	0	0
Even if someone doesn't smoke, they could be breathing in the deadly mix by being around smokers.	T	58	2017-06-15	4	1	0	0	0	0	13	1	1	37	0	0	0	0	0	0	0	0
About 50% of 3-11 year-olds are exposed to secondhand smoke. There is no safe level of exposure.	I	58	2017-06-15	4	2	0	2	2	4	NDA	406	354	760	0	0	1	1	0	0	0	0
When someone dies from #tobacco use, we lose them too soon. Smokers die about 12% earlier than non-smokers.	T	63	2017-06-20	2	2	0	0	0	0	481	262	516	1268	0	0	0	0	0	0	0	0
About 50% of 3-11 year-olds are exposed to secondhand smoke. There is no safe level of exposure.	T	58	2017-06-15	4	1	0	0	0	1	60	16	3	119	0	0	0	0	0	0	0	0
Even if we don’t smoke, we could be breathing in the deadly mix by being around smokers.	I	59	2017-06-16	5	2	1	5	1	7	235	615	97	949	3	0	0	5	0	0	0	0
Even if we don’t smoke, we could be breathing in the deadly mix by being around smokers.	F	59	2017-06-16	5	2	1	3	0	4	278	622	97	1010	5	3	0	8	0	2	0	2
Even if we don’t smoke, we could be breathing in the deadly mix by being around smokers.	F	59	2017-06-16	5	1	0	0	0	0	0	0	0	0	0	0	0	0	0	0	0	0
Some say they smoke to reduce stress. Nope. #Smoking can make your feelings of stress even worse.	I	59	2017-06-16	5	2	0	0	0	0	152	286	51	489	2	0	0	4	0	0	0	0
#Smoking can weaken the immune system, leaving a person more vulnerable to bronchitis & pneumonia.	T	64	2017-06-21	3	2	0	1	0	1	436	1260	665	2371	0	0	0	0	0	0	0	0
Even if we don’t smoke, we could be breathing in the deadly mix by being around smokers.	T	59	2017-06-16	5	1	0	0	0	0	14	4	1	51	0	0	0	0	0	0	0	0
Some say they smoke to reduce stress. Nope. #Smoking can make your feelings of stress even worse.	F	59	2017-06-16	5	2	0	0	1	1	NDA	652	209	873	0	0	1	1	0	0	1	1
Some say they smoke to reduce stress. Nope. #Smoking can make your feelings of stress even worse.	F	59	2017-06-16	5	1	0	0	0	0	0	0	0	0	0	0	0	0	0	0	0	0
If nobody smoked, about 30% of US cancer deaths could be prevented. Even occasional #smoking can hurt you.	F	59	2017-06-16	5	2	0	0	1	1	50	245	193	493	1	0	1	2	0	0	0	0
If nobody smoked, about 30% of US cancer deaths could be prevented. Even occasional #smoking can hurt you.	F	59	2017-06-16	5	1	0	0	0	0	0	0	0	0	0	0	0	0	0	0	0	0
Polonium-210 is a chemical in #cigarette smoke. It's also found in nuclear reactors.	T	64	2017-06-21	3	2	0	1	1	4	391	243	135	785	0	1	1	3	0	1	1	3
Some say they smoke to reduce stress. Nope. #Smoking can make your feelings of stress even worse.	T	59	2017-06-16	5	1	0	0	0	0	26	3	1	50	0	0	0	0	0	0	0	0
If nobody smoked, about 30% of US cancer deaths could be prevented. Even occasional #smoking can hurt you.	I	59	2017-06-16	5	2	0	3	1	4	97	506	335	940	0	0	0	0	0	0	0	0
#Tobacco is a major preventable cause of death. If nobody used tobacco, ~230,000 US cancer deaths could be prevented	T	64	2017-06-21	3	2	0	4	2	8	647	1615	363	2681	0	1	1	3	0	1	1	3
If nobody smoked, about 30% of US cancer deaths could be prevented. Even occasional #smoking can hurt you.	T	59	2017-06-16	5	1	0	0	0	0	15	2	3	41	0	0	0	0	0	0	0	0
#Smoking can damage everyone's wallets. Smoking half a pack/day costs $1000 per year on average.	I	60	2017-06-17	6	2	0	1	0	1	208	549	107	865	0	0	0	0	0	0	0	0
#Smoking can damage everyone's wallets. Smoking half a pack/day costs $1000 per year on average.	F	60	2017-06-17	6	2	0	6	0	6	95	654	111	870	7	5	0	12	0	4	0	4
#Smoking can damage everyone's wallets. Smoking half a pack/day costs $1000 per year on average.	F	60	2017-06-17	6	1	0	0	0	0	0	0	0	0	0	0	0	0	0	0	0	0
Polonium-210 is a chemical in nuclear reactors. It’s also found in #cigarette smoke.	I	60	2017-06-17	6	2	2	3	1	6	589	894	132	1619	6	2	0	10	0	2	0	2
#Smoking can damage our wallets. Smoking half a pack/day costs $1000 per year on average.	T	65	2017-06-22	4	2	1	0	0	1	551	139	136	831	1	0	0	1	0	0	0	0
#Smoking can damage everyone's wallets. Smoking half a pack/day costs $1000 per year on average.	T	60	2017-06-17	6	1	0	0	0	0	39	6	0	67	0	0	0	0	0	0	0	0
Polonium-210 is a chemical in nuclear reactors. It’s also found in #cigarette smoke.	F	60	2017-06-17	6	2	0	0	0	0	96	228	161	488	0	0	0	0	0	0	0	0
Polonium-210 is a chemical in nuclear reactors. It’s also found in #cigarette smoke.	F	60	2017-06-17	6	1	0	0	0	0	0	0	0	0	0	0	0	0	0	0	0	0
Nicotine can change the way your brain works, causing you to crave more and more nicotine.	F	60	2017-06-17	6	2	0	0	0	0	66	711	308	1101	0	0	0	0	0	0	0	0
Nicotine can change the way your brain works, causing you to crave more and more nicotine.	F	60	2017-06-17	6	1	0	0	0	0	0	0	0	0	0	0	0	0	0	0	0	0
480,000 US deaths are caused by a #smoking-related disease every year. Forget death, chase life.	T	65	2017-06-22	4	2	2	0	1	3	1552	1419	519	3570	0	0	0	0	0	0	0	0
Polonium-210 is a chemical in nuclear reactors. It’s also found in #cigarette smoke.	T	60	2017-06-17	6	1	0	0	0	0	29	3	0	60	0	0	0	0	0	0	0	0
Nicotine can change the way your brain works, causing you to crave more and more nicotine.	I	60	2017-06-17	6	2	0	1	3	4	NDA	583	515	1099	0	0	0	0	0	0	0	0
160,000+ US cancer deaths every year are linked to #smoking. Smoking can cause cancer almost anywhere in the body.	T	65	2017-06-22	4	2	0	0	0	0	509	481	43	1040	0	0	0	0	0	0	0	0
Nicotine can change the way your brain works, causing you to crave more and more nicotine.	T	60	2017-06-17	6	1	0	0	0	1	61	23	1	122	0	0	0	0	0	0	0	0
How does #smoking take a decade of life away? Smokers die about 12% earlier than non-smokers.	I	61	2017-06-18	7	2	0	1	0	1	573	2030	314	2930	0	1	0	1	0	1	0	1
How does #smoking take a decade of life away? Smokers die about 12% earlier than non-smokers.	F	61	2017-06-18	7	2	0	3	1	4	43	759	206	1014	2	3	1	6	0	2	1	3
How does #smoking take a decade of life away? Smokers die about 12% earlier than non-smokers.	F	61	2017-06-18	7	1	0	0	0	0	0	0	0	0	1	0	0	1	0	0	0	0
#Smoking can shorten your life by 10 years. If you smoke, you may be cuttin’ your time with the fam short.	I	61	2017-06-18	7	2	0	2	0	2	175	413	103	691	4	0	0	6	0	0	0	0
Using #tobacco products can lead to addiction and expose you to toxic, cancer-causing chemicals.	T	66	2017-06-23	5	2	0	2	0	3	389	723	409	1532	0	0	0	1	0	0	0	0
How does #smoking take a decade of life away? Smokers die about 12% earlier than non-smokers.	T	61	2017-06-18	7	1	0	0	0	0	16	0	0	41	0	0	0	0	0	0	0	0
#Smoking can shorten your life by 10 years. If you smoke, you may be cuttin’ your time with the fam short.	F	61	2017-06-18	7	2	0	1	0	1	72	341	101	518	0	1	0	1	0	1	0	1
#Smoking can shorten your life by 10 years. If you smoke, you may be cuttin’ your time with the fam short.	F	61	2017-06-18	7	1	0	0	0	0	0	0	0	0	0	0	0	0	0	0	0	0
Over 100 million non-smokers in this country are exposed to toxic secondhand smoke.	F	61	2017-06-18	7	2	0	1	1	2	1	717	429	1157	0	0	0	0	0	0	0	0
Over 100 million non-smokers in this country are exposed to toxic secondhand smoke.	F	61	2017-06-18	7	1	0	0	0	0	0	0	0	0	0	0	0	0	0	0	0	0
#Smoking damages DNA, which can cause cancer almost anywhere, not just the lungs.	T	66	2017-06-23	5	2	0	1	0	1	504	240	78	837	0	0	0	0	0	0	0	0
#Smoking can shorten your life by 10 years. If you smoke, you may be cuttin’ your time with the fam short.	T	61	2017-06-18	7	1	0	0	0	0	30	0	0	54	0	0	0	0	0	0	0	0
Over 100 million non-smokers in this country are exposed to toxic secondhand smoke.	I	61	2017-06-18	7	2	0	4	0	4	NDA	529	501	1030	0	1	0	1	0	1	0	1
Formaldehyde is a cancer-causer in #cigarette smoke. It is also used to embalm dead bodies.	T	66	2017-06-23	5	2	0	0	0	2	780	48	116	981	0	0	0	1	0	0	0	0
Over 100 million non-smokers in this country are exposed to toxic secondhand smoke.	T	61	2017-06-18	7	1	0	0	0	0	65	17	2	129	0	0	0	0	0	0	0	0
Even occasional #smoking can hurt you. If nobody smoked, about 160,000 US cancer deaths could be prevented.	I	62	2017-06-19	1	2	0	0	0	0	187	439	92	724	0	0	0	0	0	0	0	0
Even occasional #smoking can hurt you. If nobody smoked, about 160,000 US cancer deaths could be prevented.	F	62	2017-06-19	1	2	0	1	0	1	207	592	109	926	0	0	0	0	0	0	0	0
Even occasional #smoking can hurt you. If nobody smoked, about 160,000 US cancer deaths could be prevented.	F	62	2017-06-19	1	1	0	0	0	0	0	0	0	0	0	0	0	0	0	0	0	0
#Smoking can destroy the tiny hairs that help keep our lungs clear, giving us smoker’s cough.	I	62	2017-06-19	1	2	2	0	0	2	411	1038	213	1666	1	0	0	1	0	0	0	0
#Tobacco is a major preventable cause of death. If nobody smoked, ~40% of US cancer deaths could be prevented.	T	67	2017-06-24	6	2	0	3	1	5	907	83	1060	2184	0	3	1	4	0	3	1	4
Even occasional #smoking can hurt you. If nobody smoked, about 160,000 US cancer deaths could be prevented.	T	62	2017-06-19	1	1	0	0	0	0	19	1	5	44	0	0	0	0	0	0	0	0
#Smoking can destroy the tiny hairs that help keep our lungs clear, giving us smoker’s cough.	F	62	2017-06-19	1	2	0	1	0	1	69	443	130	648	0	0	0	0	0	0	0	0
#Smoking can destroy the tiny hairs that help keep our lungs clear, giving us smoker’s cough.	F	62	2017-06-19	1	1	0	0	0	0	0	0	0	0	0	0	0	0	0	0	0	0
There is no safe level of exposure to secondhand smoke. Even a short time can harm people's health.	F	62	2017-06-19	1	2	0	0	0	0	62	290	162	520	0	0	0	0	0	0	0	0
There is no safe level of exposure to secondhand smoke. Even a short time can harm people's health.	F	62	2017-06-19	1	1	0	0	0	0	0	0	0	0	0	0	0	0	0	0	0	0
About 30% of cancer deaths in the US are linked to #smoking.	T	67	2017-06-24	6	2	0	0	1	1	673	225	449	1363	0	0	1	1	0	0	1	1
#Smoking can destroy the tiny hairs that help keep our lungs clear, giving us smoker’s cough.	T	62	2017-06-19	1	1	0	0	0	0	31	10	5	67	0	0	0	0	0	0	0	0
There is no safe level of exposure to secondhand smoke. Even a short time can harm people's health.	I	62	2017-06-19	1	2	1	2	1	4	24	345	273	643	5	1	0	8	0	0	0	0
#Smoking damages our DNA, which can lead to cancer almost anywhere in our bodies.	T	67	2017-06-24	6	2	1	1	0	3	287	239	1468	2014	1	1	0	3	1	1	0	3
There is no safe level of exposure to secondhand smoke. Even a short time can harm people's health.	T	62	2017-06-19	1	1	0	0	0	0	44	5	5	73	0	0	0	0	0	0	0	0
#Tobacco use causes 1300 US deaths daily-more than AIDS, alcohol, car accidents, homicides & illegal drugs combined	I	63	2017-06-20	2	2	0	1	1	2	423	645	146	1215	0	0	0	0	0	0	0	0
#Tobacco use causes 1300 US deaths daily-more than AIDS, alcohol, car accidents, homicides & illegal drugs combined	F	63	2017-06-20	2	2	1	1	3	5	168	232	35	438	4	0	1	5	0	0	1	1
#Tobacco use causes 1300 US deaths daily-more than AIDS, alcohol, car accidents, homicides & illegal drugs combined	F	63	2017-06-20	2	1	0	0	0	0	0	0	0	0	0	0	0	0	0	0	0	0
In the US, 480,000 deaths are caused by a #smoking-related disease every year.	I	63	2017-06-20	2	2	1	1	2	4	531	962	175	1669	1	1	1	3	1	0	1	2
You can never buy back time, so keep it #tobaccofree. #Smoking can shorten your life by more than 12%.	T	68	2017-06-25	7	2	0	0	0	0	460	328	520	1315	0	0	0	0	0	0	0	0
#Tobacco use causes 1300 US deaths daily-more than AIDS, alcohol, car accidents, homicides & illegal drugs combined	T	63	2017-06-20	2	1	0	0	0	0	57	7	0	82	0	0	0	0	0	0	0	0
In the US, 480,000 deaths are caused by a #smoking-related disease every year.	F	63	2017-06-20	2	2	0	0	0	0	92	486	162	748	1	0	0	1	0	0	0	0
In the US, 480,000 deaths are caused by a #smoking-related disease every year.	F	63	2017-06-20	2	1	0	0	0	0	0	0	0	0	0	0	0	0	0	0	0	0
When someone dies from #tobacco use, we lose them too soon. Smokers die about 12% earlier than non-smokers.	F	63	2017-06-20	2	2	0	0	2	2	81	410	297	802	0	0	0	0	0	0	0	0
When someone dies from #tobacco use, we lose them too soon. Smokers die about 12% earlier than non-smokers.	F	63	2017-06-20	2	1	0	0	0	0	0	0	0	0	0	0	0	0	0	0	0	0
There is no safe level of exposure to secondhand smoke. It causes 40,000+ US deaths per year.	T	68	2017-06-25	7	2	1	2	0	4	733	933	794	2505	0	1	0	2	0	0	0	0
In the US, 480,000 deaths are caused by a #smoking-related disease every year.	T	63	2017-06-20	2	1	0	0	0	0	19	8	2	47	0	0	0	0	0	0	0	0
When someone dies from #tobacco use, we lose them too soon. Smokers die about 12% earlier than non-smokers.	I	63	2017-06-20	2	2	1	1	2	4	17	317	340	674	9	0	1	12	0	0	1	1
#Smoking can weaken our immune systems, leaving us more vulnerable to bronchitis & pneumonia.	T	68	2017-06-25	7	2	0	0	0	0	275	172	69	524	0	0	0	0	0	0	0	0
When someone dies from #tobacco use, we lose them too soon. Smokers die about 12% earlier than non-smokers.	T	63	2017-06-20	2	1	0	0	0	0	19	5	1	44	0	0	0	0	0	0	0	0
#Smoking can weaken the immune system, leaving a person more vulnerable to bronchitis & pneumonia.	I	64	2017-06-21	3	2	0	2	1	3	192	556	77	825	1	1	1	5	0	1	1	2
#Smoking can weaken the immune system, leaving a person more vulnerable to bronchitis & pneumonia.	F	64	2017-06-21	3	2	0	4	0	4	149	795	123	1077	5	3	0	8	0	1	0	1
#Smoking can weaken the immune system, leaving a person more vulnerable to bronchitis & pneumonia.	F	64	2017-06-21	3	1	0	0	0	0	0	0	0	0	0	0	0	0	0	0	0	0
Polonium-210 is a chemical in #cigarette smoke. It's also found in nuclear reactors.	I	64	2017-06-21	3	2	0	4	1	5	132	626	202	962	3	0	0	5	0	0	0	0
Even occasional #smoking can hurt you. If nobody smoked, about 30% of US cancer deaths could be prevented.	T	69	2017-06-26	1	2	1	0	0	2	587	274	140	1014	1	0	0	2	1	0	0	1
#Smoking can weaken the immune system, leaving a person more vulnerable to bronchitis & pneumonia.	T	64	2017-06-21	3	1	0	0	0	0	28	1	0	48	0	0	0	0	0	0	0	0
Polonium-210 is a chemical in #cigarette smoke. It's also found in nuclear reactors.	F	64	2017-06-21	3	2	0	1	0	1	126	523	87	745	0	1	0	1	0	1	0	1
Polonium-210 is a chemical in #cigarette smoke. It's also found in nuclear reactors.	F	64	2017-06-21	3	1	0	0	0	0	0	0	0	0	0	0	0	0	0	0	0	0
#Tobacco is a major preventable cause of death. If nobody used tobacco, ~230,000 US cancer deaths could be prevented	F	64	2017-06-21	3	2	0	2	0	2	53	333	231	625	0	2	0	2	0	0	0	0
#Tobacco is a major preventable cause of death. If nobody used tobacco, ~230,000 US cancer deaths could be prevented	F	64	2017-06-21	3	1	0	0	0	0	0	0	0	0	0	0	0	0	0	0	0	0
Smoking can cause cancer almost anywhere in the body. 160,000+ US cancer deaths every year are linked to #smoking.	T	69	2017-06-26	1	2	0	0	0	0	221	382	105	718	0	0	0	0	0	0	0	0
Polonium-210 is a chemical in #cigarette smoke. It's also found in nuclear reactors.	T	64	2017-06-21	3	1	0	0	0	0	18	1	0	44	0	0	0	0	0	0	0	0
#Tobacco is a major preventable cause of death. If nobody used tobacco, ~230,000 US cancer deaths could be prevented	I	64	2017-06-21	3	2	0	1	0	1	147	827	446	1421	6	0	0	8	0	0	0	0
Protect your loved ones by living #tobaccofree. About 40% of US non-smokers are exposed to toxic secondhand smoke.	T	69	2017-06-26	1	2	0	0	0	1	279	944	113	1380	0	0	0	1	0	0	0	1
#Tobacco is a major preventable cause of death. If nobody used tobacco, ~230,000 US cancer deaths could be prevented	T	64	2017-06-21	3	1	0	0	0	0	39	2	0	61	0	0	0	0	0	0	0	0
#Smoking can damage our wallets. Smoking half a pack/day costs $1000 per year on average.	I	65	2017-06-22	4	2	0	0	0	0	121	507	125	754	1	0	0	1	0	0	0	0
#Smoking can damage our wallets. Smoking half a pack/day costs $1000 per year on average.	F	65	2017-06-22	4	2	0	3	0	3	134	441	99	684	5	2	0	7	0	2	0	2
#Smoking can damage our wallets. Smoking half a pack/day costs $1000 per year on average.	F	65	2017-06-22	4	1	0	0	0	0	0	0	0	0	0	0	0	0	0	0	0	0
480,000 US deaths are caused by a #smoking-related disease every year. Forget death, chase life.	I	65	2017-06-22	4	2	0	0	0	0	805	1097	138	2045	6	0	0	8	0	0	0	0
#Smoking can damage our wallets. Smoking half a pack/day costs $1000 per year on average.	T	70	2017-06-27	2	2	0	1	1	2	401	546	221	1174	0	1	0	1	0	1	0	1
#Smoking can damage our wallets. Smoking half a pack/day costs $1000 per year on average.	T	65	2017-06-22	4	1	0	0	0	0	36	0	1	57	0	0	0	0	0	0	0	0
480,000 US deaths are caused by a #smoking-related disease every year. Forget death, chase life.	F	65	2017-06-22	4	2	1	0	0	1	75	335	82	495	1	0	0	1	0	0	0	0
480,000 US deaths are caused by a #smoking-related disease every year. Forget death, chase life.	F	65	2017-06-22	4	1	0	0	0	0	0	0	0	0	0	0	0	0	0	0	0	0
160,000+ US cancer deaths every year are linked to #smoking. Smoking can cause cancer almost anywhere in the body.	F	65	2017-06-22	4	2	0	1	1	2	104	253	135	499	2	1	2	5	0	0	2	2
160,000+ US cancer deaths every year are linked to #smoking. Smoking can cause cancer almost anywhere in the body.	F	65	2017-06-22	4	1	0	0	0	0	0	0	0	0	0	0	0	0	0	0	0	0
Smokers die about 10 years younger than non-smokers. When someone dies from #tobacco use, we lose them too soon.	T	70	2017-06-27	2	2	0	0	0	0	183	88	524	802	0	0	0	0	0	0	0	0
480,000 US deaths are caused by a #smoking-related disease every year. Forget death, chase life.	T	65	2017-06-22	4	1	0	0	0	0	27	0	1	50	0	0	0	0	0	0	0	0
160,000+ US cancer deaths every year are linked to #smoking. Smoking can cause cancer almost anywhere in the body.	I	65	2017-06-22	4	2	0	2	0	2	177	672	680	1534	2	0	0	4	0	0	0	0
#Tobacco is a major preventable cause of death. If nobody smoked, ~40% of US cancer deaths could be prevented.	T	70	2017-06-27	2	2	1	0	1	3	1508	119	742	2475	0	0	1	2	0	0	0	1
160,000+ US cancer deaths every year are linked to #smoking. Smoking can cause cancer almost anywhere in the body.	T	65	2017-06-22	4	1	0	0	0	0	38	0	1	62	0	0	0	0	0	0	0	0
Using #tobacco products can lead to addiction and expose you to toxic, cancer-causing chemicals.	I	66	2017-06-23	5	2	1	2	0	3	142	335	64	541	0	0	0	0	0	0	0	0
Using #tobacco products can lead to addiction and expose you to toxic, cancer-causing chemicals.	F	66	2017-06-23	5	2	1	0	0	1	268	281	62	619	4	0	0	4	1	0	0	1
Using #tobacco products can lead to addiction and expose you to toxic, cancer-causing chemicals.	F	66	2017-06-23	5	1	0	0	0	0	0	0	0	0	0	0	0	0	0	0	0	0
#Smoking damages DNA, which can cause cancer almost anywhere, not just the lungs.	I	66	2017-06-23	5	2	1	0	0	1	248	712	163	1123	2	0	2	4	1	0	0	1
#Smoking can weaken our immune systems, leaving us more vulnerable to bronchitis & pneumonia.	T	71	2017-06-28	3	2	0	0	0	1	84	837	43	971	0	0	0	1	0	0	0	0
Using #tobacco products can lead to addiction and expose you to toxic, cancer-causing chemicals.	T	66	2017-06-23	5	1	0	0	0	0	65	32	1	122	0	0	0	0	0	0	0	0
#Smoking damages DNA, which can cause cancer almost anywhere, not just the lungs.	F	66	2017-06-23	5	2	0	1	0	1	NDA	405	216	626	0	1	0	1	0	1	0	1
#Smoking damages DNA, which can cause cancer almost anywhere, not just the lungs.	F	66	2017-06-23	5	1	0	0	0	0	0	0	0	0	0	0	0	0	0	0	0	0
Formaldehyde is a cancer-causer in #cigarette smoke. It is also used to embalm dead bodies.	F	66	2017-06-23	5	2	1	1	0	2	86	638	387	1129	1	1	0	2	0	0	0	0
Formaldehyde is a cancer-causer in #cigarette smoke. It is also used to embalm dead bodies.	F	66	2017-06-23	5	1	0	0	0	0	0	0	0	0	0	0	0	0	0	0	0	0
Forget death, chase life. 480,000 US deaths are caused by a #smoking-related disease every year.	T	71	2017-06-28	3	2	2	0	0	2	922	445	417	1820	0	0	0	0	0	0	0	0
#Smoking damages DNA, which can cause cancer almost anywhere, not just the lungs.	T	66	2017-06-23	5	1	0	0	0	0	44	14	3	83	0	0	0	0	0	0	0	0
Formaldehyde is a cancer-causer in #cigarette smoke. It is also used to embalm dead bodies.	I	66	2017-06-23	5	2	0	2	1	3	NDA	958	690	1656	0	0	0	0	0	0	0	0
How does #smoking take a decade of life away? Smokers die about 10 years younger than non-smokers.	T	71	2017-06-28	3	2	0	0	0	0	404	1829	419	2683	0	0	0	0	0	0	0	0
Formaldehyde is a cancer-causer in #cigarette smoke. It is also used to embalm dead bodies.	T	66	2017-06-23	5	1	0	0	0	0	40	14	2	97	0	0	0	0	0	0	0	0
#Tobacco is a major preventable cause of death. If nobody smoked, ~40% of US cancer deaths could be prevented.	I	67	2017-06-24	6	2	1	0	0	1	180	371	94	648	0	0	2	2	0	0	0	0
#Tobacco is a major preventable cause of death. If nobody smoked, ~40% of US cancer deaths could be prevented.	F	67	2017-06-24	6	2	1	0	3	4	405	508	115	1041	1	0	1	2	1	0	1	2
#Tobacco is a major preventable cause of death. If nobody smoked, ~40% of US cancer deaths could be prevented.	F	67	2017-06-24	6	1	0	0	0	0	0	0	0	0	0	0	0	0	0	0	0	0
About 30% of cancer deaths in the US are linked to #smoking.	I	67	2017-06-24	6	2	0	2	0	2	NDA	1614	237	1856	0	0	2	2	0	0	0	0
#Smoking can damage your wallet. Smoking half a pack/day costs $1000 per year on average.	T	72	2017-06-29	4	2	1	0	0	1	681	388	238	1347	0	0	0	0	0	0	0	0
#Tobacco is a major preventable cause of death. If nobody smoked, ~40% of US cancer deaths could be prevented.	T	67	2017-06-24	6	1	0	0	0	0	22	3	0	49	0	0	0	0	0	0	0	0
About 30% of cancer deaths in the US are linked to #smoking.	F	67	2017-06-24	6	2	1	0	0	1	327	500	230	1082	1	0	0	1	1	0	0	1
About 30% of cancer deaths in the US are linked to #smoking.	F	67	2017-06-24	6	1	0	0	0	0	0	0	0	0	0	0	0	0	0	0	0	0
#Smoking damages our DNA, which can lead to cancer almost anywhere in our bodies.	F	67	2017-06-24	6	2	0	0	0	0	103	291	149	553	0	0	0	0	0	0	0	0
#Smoking damages our DNA, which can lead to cancer almost anywhere in our bodies.	F	67	2017-06-24	6	1	0	0	0	0	0	0	0	0	0	0	0	0	0	0	0	0
Every day in the US 700+ youth become daily smokers. Nicotine is highly addictive.	T	72	2017-06-29	4	2	0	1	0	1	335	1459	618	2439	0	1	0	1	0	0	0	0
About 30% of cancer deaths in the US are linked to #smoking.	T	67	2017-06-24	6	1	0	0	0	0	14	1	0	41	0	0	0	0	0	0	0	0
#Smoking damages our DNA, which can lead to cancer almost anywhere in our bodies.	I	67	2017-06-24	6	2	0	3	0	3	5	466	360	832	0	0	1	1	0	0	0	0
Formaldehyde is used to embalm dead bodies. It is also a cancer-causer in #cigarette smoke.	T	72	2017-06-29	4	2	2	2	1	6	450	778	354	1626	0	0	1	2	0	0	1	2
#Smoking damages our DNA, which can lead to cancer almost anywhere in our bodies.	T	67	2017-06-24	6	1	0	0	0	0	24	3	2	57	0	0	0	0	0	0	0	0
You can never buy back time, so keep it #tobaccofree. #Smoking can shorten your life by more than 12%.	I	68	2017-06-25	7	2	1	2	0	3	504	767	139	1419	0	1	0	1	0	0	0	0
You can never buy back time, so keep it #tobaccofree. #Smoking can shorten your life by more than 12%.	F	68	2017-06-25	7	2	0	0	0	0	91	533	69	704	5	0	0	5	0	0	0	0
You can never buy back time, so keep it #tobaccofree. #Smoking can shorten your life by more than 12%.	F	68	2017-06-25	7	1	0	0	0	0	0	0	0	0	0	0	0	0	0	0	0	0
There is no safe level of exposure to secondhand smoke. It causes 40,000+ US deaths per year.	I	68	2017-06-25	7	2	2	1	0	3	203	497	94	795	1	2	0	3	0	0	0	0
#Smoking damages our DNA, which can lead to cancer almost anywhere in our bodies.	T	73	2017-06-30	5	2	0	0	2	2	296	228	129	661	0	0	1	1	0	0	1	1
You can never buy back time, so keep it #tobaccofree. #Smoking can shorten your life by more than 12%.	T	68	2017-06-25	7	1	0	0	0	0	25	3	1	54	0	0	0	0	0	0	0	0
There is no safe level of exposure to secondhand smoke. It causes 40,000+ US deaths per year.	F	68	2017-06-25	7	2	0	0	0	0	140	379	155	686	0	0	0	0	0	0	0	0
There is no safe level of exposure to secondhand smoke. It causes 40,000+ US deaths per year.	F	68	2017-06-25	7	1	0	0	0	0	0	0	0	0	0	0	0	0	0	0	0	0
#Smoking can weaken our immune systems, leaving us more vulnerable to bronchitis & pneumonia.	F	68	2017-06-25	7	2	0	1	1	2	114	482	360	976	0	1	1	2	0	1	1	2
#Smoking can weaken our immune systems, leaving us more vulnerable to bronchitis & pneumonia.	F	68	2017-06-25	7	1	0	0	0	0	0	0	0	0	0	0	0	0	0	0	0	0
There is no safe level of exposure to secondhand smoke. Even a short time can harm people's health.	T	73	2017-06-30	5	2	1	0	0	2	705	416	135	1276	1	0	0	2	1	0	0	2
There is no safe level of exposure to secondhand smoke. It causes 40,000+ US deaths per year.	T	68	2017-06-25	7	1	0	0	0	0	16	1	1	43	0	0	0	0	0	0	0	0
#Smoking can weaken our immune systems, leaving us more vulnerable to bronchitis & pneumonia.	I	68	2017-06-25	7	2	0	1	0	1	145	735	332	1215	0	0	0	0	0	0	0	0
Teens underestimate how addictive #cigarettes are. 3 out of 4 teen smokers become adult smokers.	T	73	2017-06-30	5	2	1	0	0	1	592	572	748	1957	0	0	0	0	0	0	0	0
#Smoking can weaken our immune systems, leaving us more vulnerable to bronchitis & pneumonia.	T	68	2017-06-25	7	1	0	0	0	0	23	1	0	49	0	0	0	0	0	0	0	0
Even occasional #smoking can hurt you. If nobody smoked, about 30% of US cancer deaths could be prevented.	I	69	2017-06-26	1	2	4	2	0	6	129	222	26	377	0	0	0	0	0	0	0	0
Even occasional #smoking can hurt you. If nobody smoked, about 30% of US cancer deaths could be prevented.	F	69	2017-06-26	1	2	0	2	0	2	292	570	106	980	1	2	0	3	0	1	0	1
Even occasional #smoking can hurt you. If nobody smoked, about 30% of US cancer deaths could be prevented.	F	69	2017-06-26	1	1	0	0	0	0	0	0	0	0	0	0	0	0	0	0	0	0
Smoking can cause cancer almost anywhere in the body. 160,000+ US cancer deaths every year are linked to #smoking.	I	69	2017-06-26	1	2	1	5	0	6	99	146	41	286	1	2	0	3	0	0	0	0
Even occasional #smoking can hurt you. Every #cigarette you smoke reduces your life by 11 minutes.	T	74	2017-07-01	6	2	1	0	2	3	1149	122	1896	3205	1	0	2	3	0	0	1	1
Even occasional #smoking can hurt you. If nobody smoked, about 30% of US cancer deaths could be prevented.	T	69	2017-06-26	1	1	0	0	0	0	17	2	2	46	0	0	0	0	0	0	0	0
Smoking can cause cancer almost anywhere in the body. 160,000+ US cancer deaths every year are linked to #smoking.	F	69	2017-06-26	1	2	1	1	0	2	160	350	168	687	1	1	0	2	1	1	0	2
Smoking can cause cancer almost anywhere in the body. 160,000+ US cancer deaths every year are linked to #smoking.	F	69	2017-06-26	1	1	0	0	0	0	0	0	0	0	0	0	0	0	0	0	0	0
Protect your loved ones by living #tobaccofree. About 40% of US non-smokers are exposed to toxic secondhand smoke.	F	69	2017-06-26	1	2	0	0	1	1	71	499	271	853	1	0	0	1	0	0	0	0
Protect your loved ones by living #tobaccofree. About 40% of US non-smokers are exposed to toxic secondhand smoke.	F	69	2017-06-26	1	1	0	0	0	0	0	0	0	0	0	0	0	0	0	0	0	0
Nicotine can change the way our brains work, causing us to crave more and more nicotine.	T	74	2017-07-01	6	2	2	0	1	3	1268	380	308	2023	1	1	1	3	1	1	1	3
Smoking can cause cancer almost anywhere in the body. 160,000+ US cancer deaths every year are linked to #smoking.	T	69	2017-06-26	1	1	0	0	0	0	42	2	2	73	0	0	0	0	0	0	0	0
Protect your loved ones by living #tobaccofree. About 40% of US non-smokers are exposed to toxic secondhand smoke.	I	69	2017-06-26	1	2	1	1	1	3	39	250	113	405	3	2	0	5	0	0	0	0
3 out of 4 teen smokers become adult smokers. Teens underestimate how addictive #cigarettes are.	T	74	2017-07-01	6	2	0	0	0	0	458	57	745	1277	0	0	0	0	0	0	0	0
Protect your loved ones by living #tobaccofree. About 40% of US non-smokers are exposed to toxic secondhand smoke.	T	69	2017-06-26	1	1	0	0	0	0	41	3	-1	68	0	0	0	0	0	0	0	0
#Smoking can damage our wallets. Smoking half a pack/day costs $1000 per year on average.	I	70	2017-06-27	2	2	0	0	0	0	136	351	48	536	0	2	0	2	0	0	0	0
#Smoking can damage our wallets. Smoking half a pack/day costs $1000 per year on average.	F	70	2017-06-27	2	2	0	3	0	3	123	624	78	837	2	2	0	4	0	2	0	2
#Smoking can damage our wallets. Smoking half a pack/day costs $1000 per year on average.	F	70	2017-06-27	2	1	0	0	0	0	0	0	0	0	0	0	0	0	0	0	0	0
Smokers die about 10 years younger than non-smokers. When someone dies from #tobacco use, we lose them too soon.	I	70	2017-06-27	2	2	0	2	0	2	204	394	111	714	2	2	0	4	0	1	0	1
There is no safe level of exposure to secondhand smoke. Even a short time can harm our health.	T	75	2017-07-02	7	2	0	2	1	3	128	719	410	1259	0	0	1	1	0	0	1	1
#Smoking can damage our wallets. Smoking half a pack/day costs $1000 per year on average.	T	70	2017-06-27	2	1	0	0	0	0	16	3	3	47	0	0	0	0	0	0	0	0
Smokers die about 10 years younger than non-smokers. When someone dies from #tobacco use, we lose them too soon.	F	70	2017-06-27	2	2	1	2	1	4	134	466	179	798	1	1	0	2	1	1	0	2
Smokers die about 10 years younger than non-smokers. When someone dies from #tobacco use, we lose them too soon.	F	70	2017-06-27	2	1	0	0	0	0	0	0	0	0	0	0	0	0	0	0	0	0
#Tobacco is a major preventable cause of death. If nobody smoked, ~40% of US cancer deaths could be prevented.	F	70	2017-06-27	2	2	1	0	0	2	66	345	166	582	1	0	0	2	0	0	0	0
#Tobacco is a major preventable cause of death. If nobody smoked, ~40% of US cancer deaths could be prevented.	F	70	2017-06-27	2	1	0	0	0	0	0	0	0	0	0	0	0	0	0	0	0	0
You can never buy back time, so keep it #tobaccofree. #Smoking can shorten your life by 10 years.	T	75	2017-07-02	7	2	0	1	0	1	888	683	362	1965	0	1	0	1	0	0	0	0
Smokers die about 10 years younger than non-smokers. When someone dies from #tobacco use, we lose them too soon.	T	70	2017-06-27	2	1	0	0	0	0	21	4	7	56	0	0	0	0	0	0	0	0
#Tobacco is a major preventable cause of death. If nobody smoked, ~40% of US cancer deaths could be prevented.	I	70	2017-06-27	2	2	0	3	1	4	46	399	269	715	2	1	0	3	0	0	0	0
#Smoking damages your DNA, which can lead to cancer almost anywhere in your body.	T	75	2017-07-02	7	2	0	0	0	0	440	1267	265	1993	0	1	0	1	0	1	0	1
#Tobacco is a major preventable cause of death. If nobody smoked, ~40% of US cancer deaths could be prevented.	T	70	2017-06-27	2	1	0	0	0	1	17	3	21	65	0	0	0	0	0	0	0	0
#Smoking can weaken our immune systems, leaving us more vulnerable to bronchitis & pneumonia.	I	71	2017-06-28	3	2	1	1	0	2	189	343	53	586	1	1	0	2	0	0	0	0
#Smoking can weaken our immune systems, leaving us more vulnerable to bronchitis & pneumonia.	F	71	2017-06-28	3	2	0	3	0	3	215	340	80	640	1	3	0	4	0	0	0	0
#Smoking can weaken our immune systems, leaving us more vulnerable to bronchitis & pneumonia.	F	71	2017-06-28	3	1	0	0	0	0	0	0	0	0	0	0	0	0	0	0	0	0
Forget death, chase life. 480,000 US deaths are caused by a #smoking-related disease every year.	I	71	2017-06-28	3	2	1	1	0	2	146	281	55	482	2	1	0	3	1	0	0	1
If you smoke, you may be cuttin’ your time with the fam short. #Smoking can shorten your life by over 12%.	T	76	2017-07-03	1	2	0	1	2	3	362	188	537	1097	0	1	2	3	0	1	0	1
#Smoking can weaken our immune systems, leaving us more vulnerable to bronchitis & pneumonia.	T	71	2017-06-28	3	1	0	0	0	0	22	2	9	49	0	0	0	0	0	0	0	0
Forget death, chase life. 480,000 US deaths are caused by a #smoking-related disease every year.	F	71	2017-06-28	3	2	0	0	0	0	99	344	154	603	3	0	0	3	0	0	0	0
Forget death, chase life. 480,000 US deaths are caused by a #smoking-related disease every year.	F	71	2017-06-28	3	1	0	0	0	0	0	0	0	0	0	0	0	0	0	0	0	0
How does #smoking take a decade of life away? Smokers die about 10 years younger than non-smokers.	F	71	2017-06-28	3	2	0	1	1	2	78	260	155	497	0	1	1	2	0	1	0	1
How does #smoking take a decade of life away? Smokers die about 10 years younger than non-smokers.	F	71	2017-06-28	3	1	0	0	0	0	0	0	0	0	0	0	0	0	0	0	0	0
Using #tobacco products can lead to addiction and expose people to toxic, cancer-causing chemicals.	T	76	2017-07-03	1	2	1	0	1	2	385	3421	1640	5509	1	0	1	2	1	0	0	1
Forget death, chase life. 480,000 US deaths are caused by a #smoking-related disease every year.	T	71	2017-06-28	3	1	0	0	0	0	28	5	10	59	0	0	0	0	0	0	0	0
How does #smoking take a decade of life away? Smokers die about 10 years younger than non-smokers.	I	71	2017-06-28	3	2	0	2	1	3	96	248	243	589	4	1	0	5	0	0	0	0
Some say they smoke to reduce stress. Nope. #Smoking can make our feelings of stress even worse.	T	76	2017-07-03	1	2	1	1	0	5	324	1186	1162	2699	2	1	0	5	0	1	0	3
How does #smoking take a decade of life away? Smokers die about 10 years younger than non-smokers.	T	71	2017-06-28	3	1	0	0	0	0	31	5	10	64	0	0	0	0	0	0	0	0
#Smoking can damage your wallet. Smoking half a pack/day costs $1000 per year on average.	I	72	2017-06-29	4	2	0	5	0	5	104	232	63	399	2	1	0	3	0	0	0	0
#Smoking can damage your wallet. Smoking half a pack/day costs $1000 per year on average.	F	72	2017-06-29	4	2	0	0	0	0	89	154	44	289	2	0	0	2	0	0	0	0
#Smoking can damage your wallet. Smoking half a pack/day costs $1000 per year on average.	F	72	2017-06-29	4	1	0	0	0	0	0	0	0	0	0	0	0	0	0	0	0	0
Every day in the US 700+ youth become daily smokers. Nicotine is highly addictive.	I	72	2017-06-29	4	2	1	1	0	2	165	364	86	622	4	1	0	5	0	0	0	0
Over 15 million 3-11 year-olds are exposed to secondhand smoke. There is no safe level of exposure.	T	77	2017-07-04	2	2	1	1	0	2	1416	1123	201	2804	0	1	0	1	0	0	0	0
#Smoking can damage your wallet. Smoking half a pack/day costs $1000 per year on average.	T	72	2017-06-29	4	1	0	0	0	0	31	12	1	61	0	0	0	0	0	0	0	0
Every day in the US 700+ youth become daily smokers. Nicotine is highly addictive.	F	72	2017-06-29	4	2	1	3	0	4	113	593	345	1073	2	2	0	4	0	2	0	2
Every day in the US 700+ youth become daily smokers. Nicotine is highly addictive.	F	72	2017-06-29	4	1	0	0	0	0	0	0	0	0	0	0	0	0	0	0	0	0
Formaldehyde is used to embalm dead bodies. It is also a cancer-causer in #cigarette smoke.	F	72	2017-06-29	4	2	0	2	0	2	51	589	311	971	1	2	0	3	0	2	0	2
Formaldehyde is used to embalm dead bodies. It is also a cancer-causer in #cigarette smoke.	F	72	2017-06-29	4	1	0	0	0	0	0	0	0	0	0	0	0	0	0	0	0	0
About 30% of cancer deaths in the US are linked to #smoking.	T	77	2017-07-04	2	2	0	0	0	0	172	412	435	1023	0	0	0	0	0	0	0	0
Every day in the US 700+ youth become daily smokers. Nicotine is highly addictive.	T	72	2017-06-29	4	1	0	0	0	0	14	9	1	43	0	0	0	0	0	0	0	0
Formaldehyde is used to embalm dead bodies. It is also a cancer-causer in #cigarette smoke.	I	72	2017-06-29	4	2	0	1	3	4	91	369	379	846	1	2	1	4	0	0	0	0
About 30% of US cancer deaths are linked to #smoking. Smoking can cause cancer almost anywhere in the body.	T	77	2017-07-04	2	2	0	0	1	2	435	609	165	1226	0	0	1	2	0	0	0	0
Formaldehyde is used to embalm dead bodies. It is also a cancer-causer in #cigarette smoke.	T	72	2017-06-29	4	1	0	0	0	0	33	9	2	63	0	0	0	0	0	0	0	0
#Smoking damages our DNA, which can lead to cancer almost anywhere in our bodies.	I	73	2017-06-30	5	2	0	0	1	1	290	749	122	1164	2	1	0	3	0	0	0	0
#Smoking damages our DNA, which can lead to cancer almost anywhere in our bodies.	F	73	2017-06-30	5	2	0	0	0	0	125	403	74	605	3	0	0	3	0	0	0	0
#Smoking damages our DNA, which can lead to cancer almost anywhere in our bodies.	F	73	2017-06-30	5	1	0	0	0	0	0	0	0	0	0	0	0	0	0	0	0	0
There is no safe level of exposure to secondhand smoke. Even a short time can harm people's health.	I	73	2017-06-30	5	2	1	4	0	5	308	407	74	793	3	2	0	5	0	0	0	0
Hydrogen cyanide is found in #cigarette smoke. It's also in rat poison.	T	78	2017-07-05	3	2	0	0	0	2	375	108	270	755	0	0	0	1	0	0	0	1
#Smoking damages our DNA, which can lead to cancer almost anywhere in our bodies.	T	73	2017-06-30	5	1	0	0	0	0	27	4	2	51	0	0	0	0	0	0	0	0
There is no safe level of exposure to secondhand smoke. Even a short time can harm people's health.	F	73	2017-06-30	5	2	0	0	0	0	123	439	208	772	0	0	0	0	0	0	0	0
There is no safe level of exposure to secondhand smoke. Even a short time can harm people's health.	F	73	2017-06-30	5	1	0	0	0	0	0	0	0	0	0	0	0	0	0	0	0	0
Teens underestimate how addictive #cigarettes are. 3 out of 4 teen smokers become adult smokers.	F	73	2017-06-30	5	2	0	0	1	1	86	405	160	661	1	0	1	2	0	0	1	1
Teens underestimate how addictive #cigarettes are. 3 out of 4 teen smokers become adult smokers.	F	73	2017-06-30	5	1	0	0	0	0	0	0	0	0	0	0	0	0	0	0	0	0
If you smoke, you may be cuttin’ your time with the fam short. #Smoking can shorten your life by 10 years.	T	78	2017-07-05	3	2	0	0	0	2	890	637	0	1806	0	0	0	0	0	0	0	0
There is no safe level of exposure to secondhand smoke. Even a short time can harm people's health.	T	73	2017-06-30	5	1	0	0	0	0	41	6	2	66	0	0	0	0	0	0	0	0
Teens underestimate how addictive #cigarettes are. 3 out of 4 teen smokers become adult smokers.	I	73	2017-06-30	5	2	0	0	2	3	NDA	328	472	1094	5	2	0	7	0	0	0	0
If nobody used tobacco, ~230,000 US cancer deaths could be prevented. #Tobacco is a major preventable cause of death	T	78	2017-07-05	3	2	0	0	0	2	587	428	0	4617	0	0	0	1	0	0	0	0
Teens underestimate how addictive #cigarettes are. 3 out of 4 teen smokers become adult smokers.	T	73	2017-06-30	5	1	0	0	0	0	51	7	1	83	0	0	0	0	0	0	0	0
Even occasional #smoking can hurt you. Every #cigarette you smoke reduces your life by 11 minutes.	I	74	2017-07-01	6	2	0	0	1	1	339	679	129	1147	1	2	0	3	0	0	0	0
Even occasional #smoking can hurt you. Every #cigarette you smoke reduces your life by 11 minutes.	F	74	2017-07-01	6	2	0	1	0	1	282	572	116	978	1	1	0	2	0	1	0	1
Even occasional #smoking can hurt you. Every #cigarette you smoke reduces your life by 11 minutes.	F	74	2017-07-01	6	1	0	0	0	0	0	0	0	0	0	0	0	0	0	0	0	0
Nicotine can change the way our brains work, causing us to crave more and more nicotine.	I	74	2017-07-01	6	2	0	1	1	2	186	489	90	765	5	1	0	6	0	1	0	1
If nobody smoked, about 160,000 cancer deaths in the US could be prevented.	T	79	2017-07-06	4	2	0	2	0	3	296	796	350	1447	0	1	0	1	0	1	0	1
Even occasional #smoking can hurt you. Every #cigarette you smoke reduces your life by 11 minutes.	T	74	2017-07-01	6	1	0	0	0	0	28	2	1	59	0	0	0	0	0	0	0	0
Nicotine can change the way our brains work, causing us to crave more and more nicotine.	F	74	2017-07-01	6	2	1	3	0	4	232	863	257	1374	2	3	0	5	0	3	0	3
Nicotine can change the way our brains work, causing us to crave more and more nicotine.	F	74	2017-07-01	6	1	0	0	0	0	0	0	0	0	0	0	0	0	0	0	0	0
3 out of 4 teen smokers become adult smokers. Teens underestimate how addictive #cigarettes are.	F	74	2017-07-01	6	2	0	0	0	0	113	541	222	882	1	0	0	1	0	0	0	0
3 out of 4 teen smokers become adult smokers. Teens underestimate how addictive #cigarettes are.	F	74	2017-07-01	6	1	0	0	0	0	0	0	0	0	0	0	0	0	0	0	0	0
If nobody smoked, about 30% of US cancer deaths could be prevented. Even occasional #smoking can hurt you.	T	79	2017-07-06	4	2	0	0	0	3	1191	487	0	1847	0	0	0	3	0	0	0	1
Nicotine can change the way our brains work, causing us to crave more and more nicotine.	T	74	2017-07-01	6	1	0	0	0	0	16	8	1	61	0	0	0	0	0	0	0	0
3 out of 4 teen smokers become adult smokers. Teens underestimate how addictive #cigarettes are.	I	74	2017-07-01	6	2	0	1	1	2	155	739	362	1257	1	1	1	3	0	0	0	0
Smoking #cigarettes can claim more than 10 years of your life. Don’t let #cigs cut your life short.	T	79	2017-07-06	4	2	0	0	0	1	439	637	0	1523	0	0	0	1	0	0	0	0
3 out of 4 teen smokers become adult smokers. Teens underestimate how addictive #cigarettes are.	T	74	2017-07-01	6	1	0	0	0	0	14	10	1	46	0	0	0	0	0	0	0	0
There is no safe level of exposure to secondhand smoke. Even a short time can harm our health.	I	75	2017-07-02	7	2	2	1	0	3	315	658	88	1066	5	1	0	6	0	0	0	0
There is no safe level of exposure to secondhand smoke. Even a short time can harm our health.	F	75	2017-07-02	7	2	0	1	0	1	184	627	75	898	2	4	0	6	0	0	0	0
There is no safe level of exposure to secondhand smoke. Even a short time can harm our health.	F	75	2017-07-02	7	1	0	0	0	0	0	0	0	0	0	0	0	0	0	0	0	0
You can never buy back time, so keep it #tobaccofree. #Smoking can shorten your life by 10 years.	I	75	2017-07-02	7	2	1	2	0	3	493	989	268	1760	0	2	0	2	0	0	0	0
#Smoking can destroy the tiny hairs that help keep the lungs clear, giving a person smoker’s cough.	T	80	2017-07-07	5	2	0	0	0	0	123	233	190	546	0	0	0	0	0	0	0	0
There is no safe level of exposure to secondhand smoke. Even a short time can harm our health.	T	75	2017-07-02	7	1	0	0	0	0	8	1	2	29	0	0	0	0	0	0	0	0
You can never buy back time, so keep it #tobaccofree. #Smoking can shorten your life by 10 years.	F	75	2017-07-02	7	2	0	0	0	0	70	563	196	843	1	0	0	1	0	0	0	0
You can never buy back time, so keep it #tobaccofree. #Smoking can shorten your life by 10 years.	F	75	2017-07-02	7	1	0	0	0	0	0	0	0	0	0	0	0	0	0	0	0	0
#Smoking damages your DNA, which can lead to cancer almost anywhere in your body.	F	75	2017-07-02	7	2	0	0	0	0	100	513	220	843	2	0	0	2	0	0	0	0
#Smoking damages your DNA, which can lead to cancer almost anywhere in your body.	F	75	2017-07-02	7	1	0	0	0	0	0	0	0	1	1	0	0	1	0	0	0	0
Even occasional #smoking can hurt you. On average, every cig reduces your life by 11 minutes.	T	80	2017-07-07	5	2	0	0	0	0	160	321	551	1037	0	0	0	0	0	0	0	0
You can never buy back time, so keep it #tobaccofree. #Smoking can shorten your life by 10 years.	T	75	2017-07-02	7	1	0	0	0	0	23	2	2	46	0	0	0	0	0	0	0	0
#Smoking damages your DNA, which can lead to cancer almost anywhere in your body.	I	75	2017-07-02	7	2	1	0	1	2	179	1448	1109	2749	6	2	0	8	0	0	0	0
#Smoking damages DNA, which can lead to cancer almost anywhere in the body.	T	80	2017-07-07	5	2	0	3	0	3	249	1013	91	1374	1	0	0	2	1	0	0	1
#Smoking damages your DNA, which can lead to cancer almost anywhere in your body.	T	75	2017-07-02	7	1	0	0	0	0	18	1	2	42	0	0	0	0	0	0	0	0
If you smoke, you may be cuttin’ your time with the fam short. #Smoking can shorten your life by over 12%.	I	76	2017-07-03	1	2	1	2	0	3	494	1037	140	1676	2	1	0	3	0	1	0	1
If you smoke, you may be cuttin’ your time with the fam short. #Smoking can shorten your life by over 12%.	F	76	2017-07-03	1	2	2	0	0	2	161	375	99	643	5	0	0	5	1	0	0	1
If you smoke, you may be cuttin’ your time with the fam short. #Smoking can shorten your life by over 12%.	F	76	2017-07-03	1	1	0	0	0	0	0	0	0	1	0	0	0	0	0	0	0	0
Using #tobacco products can lead to addiction and expose people to toxic, cancer-causing chemicals.	I	76	2017-07-03	1	2	0	1	0	1	245	645	202	1096	3	0	1	4	0	0	0	0
There is no safe level of exposure to secondhand smoke. It causes 40,000+ US deaths per year.	T	81	2017-07-08	6	2	2	0	1	4	1353	556	4157	6101	1	0	1	3	0	0	1	1
If you smoke, you may be cuttin’ your time with the fam short. #Smoking can shorten your life by over 12%.	T	76	2017-07-03	1	1	0	0	0	0	43	3	2	64	0	0	0	0	0	0	0	0
Using #tobacco products can lead to addiction and expose people to toxic, cancer-causing chemicals.	F	76	2017-07-03	1	2	0	1	0	1	144	461	195	813	6	1	0	7	0	0	0	0
Using #tobacco products can lead to addiction and expose people to toxic, cancer-causing chemicals.	F	76	2017-07-03	1	1	0	0	0	0	0	0	0	1	1	0	0	1	0	0	0	0
Some say they smoke to reduce stress. Nope. #Smoking can make our feelings of stress even worse.	F	76	2017-07-03	1	2	0	0	0	0	89	539	242	879	3	0	0	3	0	0	0	0
Some say they smoke to reduce stress. Nope. #Smoking can make our feelings of stress even worse.	F	76	2017-07-03	1	1	0	0	0	0	0	0	0	1	0	0	0	0	0	0	0	0
#Tobacco is a major preventable cause of death. If nobody used tobacco, ~230,000 US cancer deaths could be prevented	T	81	2017-07-08	6	2	1	0	0	2	282	589	94	975	1	0	0	2	0	0	0	0
Using #tobacco products can lead to addiction and expose people to toxic, cancer-causing chemicals.	T	76	2017-07-03	1	1	0	0	0	0	75	7	3	111	0	0	0	0	0	0	0	0
Some say they smoke to reduce stress. Nope. #Smoking can make our feelings of stress even worse.	I	76	2017-07-03	1	2	0	1	0	1	113	643	453	1210	5	0	2	7	0	0	0	0
Look out for the lil ones by keeping it #tobaccofree. About 50% of 3-11 year-olds are exposed to secondhand smoke.	T	81	2017-07-08	6	2	0	0	0	0	1139	1527	678	3277	0	0	0	0	0	0	0	0
Some say they smoke to reduce stress. Nope. #Smoking can make our feelings of stress even worse.	T	76	2017-07-03	1	1	0	0	0	0	29	3	2	52	0	0	0	0	0	0	0	0
Over 15 million 3-11 year-olds are exposed to secondhand smoke. There is no safe level of exposure.	I	77	2017-07-04	2	2	3	1	0	4	475	927	141	1548	5	1	0	6	0	0	0	0
Over 15 million 3-11 year-olds are exposed to secondhand smoke. There is no safe level of exposure.	F	77	2017-07-04	2	2	2	1	0	3	334	594	150	1098	8	1	0	9	0	1	0	1
Over 15 million 3-11 year-olds are exposed to secondhand smoke. There is no safe level of exposure.	F	77	2017-07-04	2	1	0	0	0	0	0	0	1	1	1	0	0	1	0	0	0	0
About 30% of cancer deaths in the US are linked to #smoking.	I	77	2017-07-04	2	2	2	4	0	6	151	267	61	480	5	3	0	8	0	0	0	0
Secondhand smoke causes 40,000+ US deaths per year. There is no safe level of exposure.	T	82	2017-07-09	7	2	1	0	2	3	2201	910	1364	4393	1	0	0	1	0	0	0	0
Over 15 million 3-11 year-olds are exposed to secondhand smoke. There is no safe level of exposure.	T	77	2017-07-04	2	1	0	0	0	0	23	4	3	65	0	0	0	0	0	0	0	0
About 30% of cancer deaths in the US are linked to #smoking.	F	77	2017-07-04	2	2	0	0	0	0	156	535	197	897	1	0	0	1	0	0	0	0
About 30% of cancer deaths in the US are linked to #smoking.	F	77	2017-07-04	2	1	0	0	0	0	0	0	1	1	1	0	0	1	0	0	0	0
About 30% of US cancer deaths are linked to #smoking. Smoking can cause cancer almost anywhere in the body.	F	77	2017-07-04	2	2	0	0	0	0	75	438	278	808	3	0	0	3	0	0	0	0
About 30% of US cancer deaths are linked to #smoking. Smoking can cause cancer almost anywhere in the body.	F	77	2017-07-04	2	1	0	0	0	0	0	0	1	1	1	0	0	1	0	0	0	0
Even if someone doesn't smoke, they could be breathing in the deadly mix by being around smokers.	T	82	2017-07-09	7	2	0	1	1	2	213	320	1139	1674	0	1	2	6	0	0	0	0
About 30% of cancer deaths in the US are linked to #smoking.	T	77	2017-07-04	2	1	0	0	0	0	9	2	4	31	0	0	0	0	0	0	0	0
About 30% of US cancer deaths are linked to #smoking. Smoking can cause cancer almost anywhere in the body.	I	77	2017-07-04	2	2	0	3	0	3	200	2022	1019	3259	3	2	0	5	0	0	0	0
About 40% of non-smokers in this country are exposed to toxic secondhand smoke.	T	82	2017-07-09	7	2	2	1	0	4	1080	801	2004	3944	0	1	0	2	0	1	0	1
About 30% of US cancer deaths are linked to #smoking. Smoking can cause cancer almost anywhere in the body.	T	77	2017-07-04	2	1	0	0	0	0	15	3	1	36	0	0	0	0	0	0	0	0
Hydrogen cyanide is found in #cigarette smoke. It's also in rat poison.	I	78	2017-07-05	3	2	1	4	0	5	422	778	130	1331	3	3	0	6	0	0	0	0
Hydrogen cyanide is found in #cigarette smoke. It's also in rat poison.	F	78	2017-07-05	3	2	1	4	3	8	568	1295	268	2157	3	4	0	7	0	2	0	2
Hydrogen cyanide is found in #cigarette smoke. It's also in rat poison.	F	78	2017-07-05	3	1	0	0	0	0	0	1	0	1	1	0	0	1	0	0	0	0
If you smoke, you may be cuttin’ your time with the fam short. #Smoking can shorten your life by 10 years.	I	78	2017-07-05	3	2	1	2	0	3	634	1304	202	2146	2	2	0	4	0	0	0	0
Even occasional #smoking can hurt you. If nobody smoked, about 160,000 US cancer deaths could be prevented.	T	83	2017-07-10	1	2	2	0	1	4	715	641	645	2020	0	0	1	1	0	0	1	1
Hydrogen cyanide is found in #cigarette smoke. It's also in rat poison.	T	78	2017-07-05	3	1	0	0	0	0	31	3	1	51	0	0	0	0	0	0	0	0
If you smoke, you may be cuttin’ your time with the fam short. #Smoking can shorten your life by 10 years.	F	78	2017-07-05	3	2	0	1	0	1	124	399	172	699	1	1	0	2	0	0	0	0
If you smoke, you may be cuttin’ your time with the fam short. #Smoking can shorten your life by 10 years.	F	78	2017-07-05	3	1	0	0	0	0	0	1	0	1	1	0	0	1	0	0	0	0
If nobody used tobacco, ~230,000 US cancer deaths could be prevented. #Tobacco is a major preventable cause of death	F	78	2017-07-05	3	2	0	0	1	1	125	621	251	1016	2	0	0	2	0	0	0	0
If nobody used tobacco, ~230,000 US cancer deaths could be prevented. #Tobacco is a major preventable cause of death	F	78	2017-07-05	3	1	0	0	0	0	0	1	0	1	3	0	0	3	0	0	0	0
Over 100 million non-smokers in this country are exposed to toxic secondhand smoke.	T	83	2017-07-10	1	2	0	0	2	2	1755	184	1043	3060	0	0	0	0	0	0	0	0
If you smoke, you may be cuttin’ your time with the fam short. #Smoking can shorten your life by 10 years.	T	78	2017-07-05	3	1	0	0	0	0	33	3	2	54	0	0	0	0	0	0	0	0
If nobody used tobacco, ~230,000 US cancer deaths could be prevented. #Tobacco is a major preventable cause of death	I	78	2017-07-05	3	2	0	4	1	5	252	606	366	1228	7	2	0	9	0	0	0	0
If nobody smoked, about 30% of cancer deaths in the US could be prevented.	T	83	2017-07-10	1	2	1	1	2	5	1854	390	222	2580	0	0	0	1	0	0	0	0
If nobody used tobacco, ~230,000 US cancer deaths could be prevented. #Tobacco is a major preventable cause of death	T	78	2017-07-05	3	1	0	0	0	0	44	7	22	90	0	0	0	0	0	0	0	0
If nobody smoked, about 160,000 cancer deaths in the US could be prevented.	I	79	2017-07-06	4	2	0	2	0	2	350	707	82	1141	2	2	0	4	0	0	0	0
If nobody smoked, about 160,000 cancer deaths in the US could be prevented.	F	79	2017-07-06	4	2	1	2	1	4	196	1043	192	1449	3	1	0	4	1	1	0	2
If nobody smoked, about 160,000 cancer deaths in the US could be prevented.	F	79	2017-07-06	4	1	0	0	0	0	1	0	0	1	0	0	0	0	0	0	0	0
If nobody smoked, about 30% of US cancer deaths could be prevented. Even occasional #smoking can hurt you.	I	79	2017-07-06	4	2	0	1	0	1	206	846	143	1202	6	2	0	8	0	0	0	0
Secondhand smoke causes 40000+ US deaths per year, and 75% are from coronary heart disease.	T	84	2017-07-11	2	2	4	0	2	6	1603	545	262	2435	1	0	0	1	0	0	0	0
If nobody smoked, about 160,000 cancer deaths in the US could be prevented.	T	79	2017-07-06	4	1	0	0	0	0	16	3	0	47	0	0	0	0	0	0	0	0
If nobody smoked, about 30% of US cancer deaths could be prevented. Even occasional #smoking can hurt you.	F	79	2017-07-06	4	2	0	2	2	4	5	685	329	1037	2	0	2	4	0	0	1	1
If nobody smoked, about 30% of US cancer deaths could be prevented. Even occasional #smoking can hurt you.	F	79	2017-07-06	4	1	0	0	0	0	0	0	0	0	0	0	0	0	0	0	0	0
Smoking #cigarettes can claim more than 10 years of your life. Don’t let #cigs cut your life short.	F	79	2017-07-06	4	2	0	3	0	4	93	579	282	966	2	3	1	7	0	2	0	2
Smoking #cigarettes can claim more than 10 years of your life. Don’t let #cigs cut your life short.	F	79	2017-07-06	4	1	0	0	0	0	0	0	0	0	1	0	0	1	0	0	0	0
#Tobacco use causes ~20% of all US deaths-more than AIDS, alcohol, car accidents, homicides & illegal drugs combined	T	84	2017-07-11	2	2	1	0	2	4	765	1155	1003	2917	1	0	0	2	1	0	0	1
If nobody smoked, about 30% of US cancer deaths could be prevented. Even occasional #smoking can hurt you.	T	79	2017-07-06	4	1	0	0	0	0	37	1	0	54	0	0	0	0	0	0	0	0
Smoking #cigarettes can claim more than 10 years of your life. Don’t let #cigs cut your life short.	I	79	2017-07-06	4	2	0	2	1	3	NDA	637	548	1188	7	2	1	10	0	0	0	0
Smokers die about 12% earlier than non-smokers. When someone dies from #tobacco use, we lose them too soon.	T	84	2017-07-11	2	2	0	1	1	3	527	563	773	1902	0	1	0	2	0	0	0	0
Smoking #cigarettes can claim more than 10 years of your life. Don’t let #cigs cut your life short.	T	79	2017-07-06	4	1	0	0	0	0	57	10	5	141	0	0	0	0	0	0	0	0
#Smoking can destroy the tiny hairs that help keep the lungs clear, giving a person smoker’s cough.	I	80	2017-07-07	5	2	1	0	0	1	269	893	130	1302	6	2	0	8	0	0	0	0
#Smoking can destroy the tiny hairs that help keep the lungs clear, giving a person smoker’s cough.	F	80	2017-07-07	5	2	0	0	0	0	110	702	174	1006	2	0	0	2	0	0	0	0
#Smoking can destroy the tiny hairs that help keep the lungs clear, giving a person smoker’s cough.	F	80	2017-07-07	5	1	0	0	0	0	0	0	0	0	0	0	0	0	0	0	0	0
Even occasional #smoking can hurt you. On average, every cig reduces your life by 11 minutes.	I	80	2017-07-07	5	2	1	1	0	2	238	1159	167	1570	2	3	0	5	0	1	0	1
Even if you don’t smoke, you could be breathing in the deadly mix by being around smokers.	T	85	2017-07-12	3	2	1	3	3	7	735	715	3700	5204	0	3	0	3	0	2	0	2
#Smoking can destroy the tiny hairs that help keep the lungs clear, giving a person smoker’s cough.	T	80	2017-07-07	5	1	0	0	0	0	53	17	2	88	0	0	0	0	0	0	0	0
Even occasional #smoking can hurt you. On average, every cig reduces your life by 11 minutes.	F	80	2017-07-07	5	2	1	2	0	3	182	604	184	980	3	1	0	4	1	1	0	2
Even occasional #smoking can hurt you. On average, every cig reduces your life by 11 minutes.	F	80	2017-07-07	5	1	0	0	0	0	0	0	0	0	0	0	0	0	0	0	0	0
#Smoking damages DNA, which can lead to cancer almost anywhere in the body.	F	80	2017-07-07	5	2	0	1	0	1	80	535	301	933	2	1	0	3	0	0	0	0
#Smoking damages DNA, which can lead to cancer almost anywhere in the body.	F	80	2017-07-07	5	1	0	0	0	0	0	0	0	0	0	0	0	0	0	0	0	0
In the US, about 20% of all deaths are caused by a #smoking-related disease every year.	T	85	2017-07-12	3	2	0	2	0	2	1189	2032	229	3498	0	2	0	2	0	0	0	0
Even occasional #smoking can hurt you. On average, every cig reduces your life by 11 minutes.	T	80	2017-07-07	5	1	0	0	0	0	74	17	2	112	0	0	0	0	0	0	0	0
#Smoking damages DNA, which can lead to cancer almost anywhere in the body.	I	80	2017-07-07	5	2	0	3	0	3	NDA	637	429	1071	7	2	0	9	0	0	0	0
#Smoking can weaken your immune system, leaving you more vulnerable to bronchitis & pneumonia.	T	85	2017-07-12	3	2	2	0	1	3	629	1016	347	2033	0	0	1	1	0	0	0	0
#Smoking damages DNA, which can lead to cancer almost anywhere in the body.	T	80	2017-07-07	5	1	0	0	0	0	30	1	2	51	0	0	0	0	0	0	0	0
There is no safe level of exposure to secondhand smoke. It causes 40,000+ US deaths per year.	I	81	2017-07-08	6	2	0	4	1	5	NDA	1359	147	1506	2	2	0	4	0	0	0	0
There is no safe level of exposure to secondhand smoke. It causes 40,000+ US deaths per year.	F	81	2017-07-08	6	2	0	0	0	0	536	718	95	1374	2	0	0	2	0	0	0	0
There is no safe level of exposure to secondhand smoke. It causes 40,000+ US deaths per year.	F	81	2017-07-08	6	1	0	0	0	0	1	0	0	1	0	0	0	0	0	0	0	0
#Tobacco is a major preventable cause of death. If nobody used tobacco, ~230,000 US cancer deaths could be prevented	I	81	2017-07-08	6	2	0	3	1	4	NDA	1441	313	1756	2	3	0	5	0	1	0	1
There is no safe level of exposure to secondhand smoke. It causes 40,000+ US deaths per year.	T	81	2017-07-08	6	1	0	0	0	0	43	1	2	61	0	0	0	0	0	0	0	0
#Tobacco is a major preventable cause of death. If nobody used tobacco, ~230,000 US cancer deaths could be prevented	F	81	2017-07-08	6	2	0	1	0	1	NDA	1030	341	1378	2	1	0	3	0	0	0	0
#Tobacco is a major preventable cause of death. If nobody used tobacco, ~230,000 US cancer deaths could be prevented	F	81	2017-07-08	6	1	0	0	0	0	1	0	0	1	0	0	0	0	0	0	0	0
Look out for the lil ones by keeping it #tobaccofree. About 50% of 3-11 year-olds are exposed to secondhand smoke.	F	81	2017-07-08	6	2	0	1	0	1	NDA	647	490	1144	4	1	0	5	0	1	0	1
Look out for the lil ones by keeping it #tobaccofree. About 50% of 3-11 year-olds are exposed to secondhand smoke.	F	81	2017-07-08	6	1	0	0	0	0	1	0	0	1	0	0	0	0	0	0	0	0
#Tobacco is a major preventable cause of death. If nobody used tobacco, ~230,000 US cancer deaths could be prevented	T	81	2017-07-08	6	1	0	0	0	0	75	11	2	100	0	0	0	0	0	0	0	0
Look out for the lil ones by keeping it #tobaccofree. About 50% of 3-11 year-olds are exposed to secondhand smoke.	I	81	2017-07-08	6	2	0	1	0	1	NDA	1225	1054	2279	4	3	0	7	0	0	0	0
Look out for the lil ones by keeping it #tobaccofree. About 50% of 3-11 year-olds are exposed to secondhand smoke.	T	81	2017-07-08	6	1	0	0	0	0	37	14	2	65	0	0	0	0	0	0	0	0
Secondhand smoke causes 40,000+ US deaths per year. There is no safe level of exposure.	I	82	2017-07-09	7	2	0	4	0	4	110	974	145	1241	2	2	0	4	0	0	0	0
Secondhand smoke causes 40,000+ US deaths per year. There is no safe level of exposure.	F	82	2017-07-09	7	2	0	0	0	0	81	925	150	1171	5	0	0	5	0	0	0	0
Secondhand smoke causes 40,000+ US deaths per year. There is no safe level of exposure.	F	82	2017-07-09	7	1	0	0	0	0	1	0	0	1	0	0	0	0	0	0	0	0
Even if someone doesn't smoke, they could be breathing in the deadly mix by being around smokers.	I	82	2017-07-09	7	2	0	4	0	4	338	1011	196	1554	2	3	0	5	0	0	0	0
Secondhand smoke causes 40,000+ US deaths per year. There is no safe level of exposure.	T	82	2017-07-09	7	1	0	0	0	0	65	4	2	84	0	0	0	0	0	0	0	0
Even if someone doesn't smoke, they could be breathing in the deadly mix by being around smokers.	F	82	2017-07-09	7	2	0	0	3	3	272	869	190	1345	2	0	1	3	0	0	1	1
Even if someone doesn't smoke, they could be breathing in the deadly mix by being around smokers.	F	82	2017-07-09	7	1	0	0	0	0	1	0	0	1	0	0	0	0	0	0	0	0
About 40% of non-smokers in this country are exposed to toxic secondhand smoke.	F	82	2017-07-09	7	2	1	0	0	1	NDA	744	408	1158	3	0	0	3	0	0	0	0
About 40% of non-smokers in this country are exposed to toxic secondhand smoke.	F	82	2017-07-09	7	1	0	0	0	0	1	0	0	1	1	0	0	1	0	0	0	0
Even if someone doesn't smoke, they could be breathing in the deadly mix by being around smokers.	T	82	2017-07-09	7	1	0	0	0	0	21	8	2	47	0	0	0	0	0	0	0	0
About 40% of non-smokers in this country are exposed to toxic secondhand smoke.	I	82	2017-07-09	7	2	0	1	0	1	NDA	881	609	1496	2	2	0	4	0	0	0	0
About 40% of non-smokers in this country are exposed to toxic secondhand smoke.	T	82	2017-07-09	7	1	0	0	0	0	39	6	5	67	0	0	0	0	0	0	0	0
Even occasional #smoking can hurt you. If nobody smoked, about 160,000 US cancer deaths could be prevented.	I	83	2017-07-10	1	2	1	0	1	2	406	960	141	1515	2	2	0	4	0	0	0	0
Even occasional #smoking can hurt you. If nobody smoked, about 160,000 US cancer deaths could be prevented.	F	83	2017-07-10	1	2	0	2	0	2	253	631	145	1049	3	1	0	4	0	0	0	0
Even occasional #smoking can hurt you. If nobody smoked, about 160,000 US cancer deaths could be prevented.	F	83	2017-07-10	1	1	0	0	0	0	1	0	0	1	1	0	0	1	0	0	0	0
Over 100 million non-smokers in this country are exposed to toxic secondhand smoke.	I	83	2017-07-10	1	2	1	1	1	3	376	887	113	1380	3	2	0	5	0	0	0	0
Even occasional #smoking can hurt you. If nobody smoked, about 160,000 US cancer deaths could be prevented.	T	83	2017-07-10	1	1	0	0	0	0	36	3	1	51	0	0	0	0	0	0	0	0
Over 100 million non-smokers in this country are exposed to toxic secondhand smoke.	F	83	2017-07-10	1	2	0	0	0	0	166	463	407	1049	3	0	0	3	0	0	0	0
Over 100 million non-smokers in this country are exposed to toxic secondhand smoke.	F	83	2017-07-10	1	1	0	0	0	0	1	0	0	1	1	0	0	1	0	0	0	0
If nobody smoked, about 30% of cancer deaths in the US could be prevented.	F	83	2017-07-10	1	2	0	0	0	0	59	517	284	867	3	0	0	3	0	0	0	0
If nobody smoked, about 30% of cancer deaths in the US could be prevented.	F	83	2017-07-10	1	1	0	0	0	0	1	0	0	1	1	0	0	1	0	0	0	0
Over 100 million non-smokers in this country are exposed to toxic secondhand smoke.	T	83	2017-07-10	1	1	0	0	0	0	28	2	1	48	0	0	0	0	0	0	0	0
If nobody smoked, about 30% of cancer deaths in the US could be prevented.	I	83	2017-07-10	1	2	0	2	2	4	216	1036	426	1688	6	2	0	8	0	0	0	0
If nobody smoked, about 30% of cancer deaths in the US could be prevented.	T	83	2017-07-10	1	1	0	0	0	0	62	11	2	93	0	0	0	0	0	0	0	0
Secondhand smoke causes 40000+ US deaths per year, and 75% are from coronary heart disease.	I	84	2017-07-11	2	2	0	0	0	0	205	759	126	1106	3	2	0	5	0	0	0	0
Secondhand smoke causes 40000+ US deaths per year, and 75% are from coronary heart disease.	F	84	2017-07-11	2	2	0	0	0	0	174	622	125	932	3	0	0	3	0	0	0	0
Secondhand smoke causes 40000+ US deaths per year, and 75% are from coronary heart disease.	F	84	2017-07-11	2	1	0	0	0	0	1	0	0	1	1	0	0	1	0	0	0	0
#Tobacco use causes ~20% of all US deaths-more than AIDS, alcohol, car accidents, homicides & illegal drugs combined	I	84	2017-07-11	2	2	0	1	0	1	234	1435	312	2001	3	2	0	5	0	0	0	0
Secondhand smoke causes 40000+ US deaths per year, and 75% are from coronary heart disease.	T	84	2017-07-11	2	1	0	0	0	0	35	3	1	68	0	0	0	0	0	0	0	0
#Tobacco use causes ~20% of all US deaths-more than AIDS, alcohol, car accidents, homicides & illegal drugs combined	F	84	2017-07-11	2	2	0	4	1	5	NDA	703	256	967	3	3	1	7	0	1	0	1
#Tobacco use causes ~20% of all US deaths-more than AIDS, alcohol, car accidents, homicides & illegal drugs combined	F	84	2017-07-11	2	1	0	0	0	0	1	0	0	1	1	0	0	1	0	0	0	0
Smokers die about 12% earlier than non-smokers. When someone dies from #tobacco use, we lose them too soon.	F	84	2017-07-11	2	2	0	0	0	0	NDA	705	254	974	3	0	0	3	0	0	0	0
Smokers die about 12% earlier than non-smokers. When someone dies from #tobacco use, we lose them too soon.	F	84	2017-07-11	2	1	0	0	0	0	1	0	0	1	1	0	0	1	0	0	0	0
#Tobacco use causes ~20% of all US deaths-more than AIDS, alcohol, car accidents, homicides & illegal drugs combined	T	84	2017-07-11	2	1	0	0	0	0	80	2	1	109	0	0	0	0	0	0	0	0
Smokers die about 12% earlier than non-smokers. When someone dies from #tobacco use, we lose them too soon.	I	84	2017-07-11	2	2	0	2	3	5	NDA	505	422	933	3	2	1	6	0	0	0	0
Smokers die about 12% earlier than non-smokers. When someone dies from #tobacco use, we lose them too soon.	T	84	2017-07-11	2	1	0	0	0	0	27	4	1	58	0	0	0	0	0	0	0	0
Even if you don’t smoke, you could be breathing in the deadly mix by being around smokers.	I	85	2017-07-12	3	2	1	1	0	2	169	754	101	1032	10	2	0	12	0	0	0	0
Even if you don’t smoke, you could be breathing in the deadly mix by being around smokers.	F	85	2017-07-12	3	2	0	2	0	2	NDA	900	174	1092	2	2	0	4	0	1	0	1
Even if you don’t smoke, you could be breathing in the deadly mix by being around smokers.	F	85	2017-07-12	3	1	0	0	0	0	1	0	0	1	0	0	0	0	0	0	0	0
In the US, about 20% of all deaths are caused by a #smoking-related disease every year.	I	85	2017-07-12	3	2	1	1	0	2	315	507	96	920	6	2	0	8	0	0	0	0
Even if you don’t smoke, you could be breathing in the deadly mix by being around smokers.	T	85	2017-07-12	3	1	0	0	0	0	24	1	0	52	0	0	0	0	0	0	0	0
In the US, about 20% of all deaths are caused by a #smoking-related disease every year.	F	85	2017-07-12	3	2	0	0	1	1	183	882	249	1342	2	1	1	4	0	0	0	0
In the US, about 20% of all deaths are caused by a #smoking-related disease every year.	F	85	2017-07-12	3	1	0	0	0	0	1	0	0	1	0	0	0	0	0	0	0	0
#Smoking can weaken your immune system, leaving you more vulnerable to bronchitis & pneumonia.	F	85	2017-07-12	3	2	0	3	0	3	66	588	261	930	2	2	0	4	0	0	0	0
#Smoking can weaken your immune system, leaving you more vulnerable to bronchitis & pneumonia.	F	85	2017-07-12	3	1	0	0	0	0	0	0	0	0	0	0	0	0	0	0	0	0
In the US, about 20% of all deaths are caused by a #smoking-related disease every year.	T	85	2017-07-12	3	1	0	0	0	0	31	1	0	60	0	0	0	0	0	0	0	0
#Smoking can weaken your immune system, leaving you more vulnerable to bronchitis & pneumonia.	I	85	2017-07-12	3	2	0	2	2	4	103	494	319	919	2	2	0	4	0	0	0	0
#Smoking can weaken your immune system, leaving you more vulnerable to bronchitis & pneumonia.	T	85	2017-07-12	3	1	0	0	0	0	52	2	0	81	0	0	0	0	0	0	0	0
